# Supplementary material for: A systematic review and multivariate meta-analysis of the physical and mental health benefits of touch interventions
Source: Nat Hum Behav. 2024 Apr 8;8(6):1088–107. doi: 10.1038/s41562-024-01841-8 (PMC11199149; doi:10.1038/s41562-024-01841-8)
Supplement: Supplementary file 4 — List of studies included in and excluded from the meta-analyses/review. [file 41562_2024_1841_MOESM4_ESM.xlsx]

## Sheet: Included studies (Meta_Review)
Included studies (Meta-analysis)			Included studies (Review)
First author	Year		First author	Year	Reason for exclusion from meta-analysis
Ahles	1999		Arditi	2006	Missing data
Albert	2009		Beijers	2016	Within-subject study
Ang	2012		Bigelow	2012	No RCT
Arora	2005		Castral	2008	Missing data
Asadollahi	2016		Charpak	1994	No RCT
Basiri-Moghadam	2015		Cho	2016	No RCT
Bauer	2010		Choi	2015	No RCT
Bennett	2015		Choudhary	2016	Within-subject study
Bergamm	2007		Cloutier	2015	Animal study
Berretz	2021		Cloutier	2014	Animal study
Billhult	2007		Cloutier	2008	Animal study
Billhult	2008a		Cong	2012	Within-subject study
Billhult	2008b		Cong	2011	Within-subject study
Braun	2012		Cong	2009	Missing data
Cabibhan	2017		Costa	2020	Animal study
Campeau	2007		Coulon	2015	Animal study
Can	2021		Diego	2007	Missing data
Carfoot	2005		Diego	2005	Missing data
Cattaneo	2007		El-Farrash	2020	Missing data
Christensson	1992		Escalona	2001	Missing data
Cutshall	2010		Feldman	2002	No RCT
Dalili	2016		Feldman	2003	No RCT
Diego	2001		Feldman	2007	No RCT
Diego	2002		Ferreira	2010	No RCT
Diego	2002		Fidanza	2021	Within-subject study
Diego	2005		Field	2001	Missing data
Diego	2007		Field	2007	Missing data
Diego	2008		Field	2016	Missing data
Dieter	2003		Field	2004	Missing data
Ditzen	2007		Field	1998	Missing data
Dreisoerner	2021		Field	1997	Missing data
Eaton	1986		Field	1999	Missing data
Edens	1992		Field	1992	Missing data
El-Farrash	2020		Field	1998	Missing data
Erlandsson	2007		Field	1997	Missing data
Fattah	2011		Garner	2008	No RCT
Feldman	2010		Gitau	2002	Missing data
Field	1996		Glover	2002	Missing data
Field	1997b		Gourkow	2014	Animal study
Field	2009b		Groer	2002	Animal study
Field	1986		Haley	2012	Missing data
Field	1997a		Harris	2012	Missing data
Field	2002		Hart	2001	Missing data
Field	2003		Henricson	2008	Missing data
Field	2007		Hinchcliffe	2020	Animal study
Field	2008		Hodgson	2008	Within-subject study
Field	2009a		Holst	2005	Animal study
Field	2011		Hori	2014	Animal study
Field	2014		Hori	2013	Animal study
Filho	2015		Hucklenbruch-Rother	2020	Missing data
Forward	2015		Jain	2006	Within-subject study
Fraser	1993		Johnston	2003	Within-subject study
Frey-Law	2008		Johnston	2008	Within-subject study
Gao	2015		Jung	2006	Missing data
Gathwala	2010		Karagozoglu	2013	No RCT
Geva	2020		Karbasi	2013	No RCT
Givi	2013		Kim	2001	No RCT
Goldstein-Ferber	2002		Kim	2017	No RCT
Goldstein-Ferber	2004		Koole	2014	Missing data
Gomes	2009		Kuhn	1991	Missing data
Gonzalez	2009		Lee	2006	No RCT
Gray	2000		Lindgren	2010	Within-subject study
Grewen	2003		Lund	2006	Missing data
Gürol	2010		Ma	2022	Animal study
Haley	2012		Matsunaga	2009	Within-subject study
Hattan	2002		Mitchell	2013	Missing data
Haynes	2022		Mori	2004	Within-subject study
Hernandez-Reif	2001b		Muntsant	2019	Animal study
Hernandez-Reif	1998a		Ohgi	2002	No RCT
Hernandez-Reif	1998b		Okan	2010	Missing data
Hernandez-Reif	1999		Olsson	2016	Within-subject study
Hernandez-Reif	2000		Pauk	1986	Animal study
Hernandez-Reif	2001a		Reddan	2020	Missing data
Hernandez-Reif	2002		Rose	1980	Missing data
Hernandez-Reif	2004		Scafidi	1990	No RCT
Hernandez-Reif	2007		Seyyedrasooli	2014	Missing data
Hertenstein	2009		Sharpe	2007	Missing data
Hoffmann	2021		Shor-Posner	2006	Missing data
Im	2009		Simpson	2019	Animal study
Kapoor	2017		Simpson	2019	Animal study
Kashaninia	2008		Smith	2013	Missing data
Kelling	2016		Smith	2013	Missing data
Khilnani	2003		Soares	2011	Animal study
Kianmehr	2014		Solkoff	1975	Missing data
Kim	2016a		Stringer	2008	Missing data
Krohn	2011		Walach	2003	Missing data
Kumar	2013		Walker	2022	Animal study
Leivadi	1999		Woods	2009	Missing data
Lin	2015		Yamaguchi	2020	Within-subject study
Lindgren	2013		Yates	2014	Within-subject study
Listing	2009		Yu	2022	Animal study
Ludington-Hoe	2004
Luong	2016
Massaro	2009
Mathai	2001
Mendes	2008
Mirnia	2017
Mitchinson	2007
Modrcin-Talbott	2003
Mok	2004
Mokaberian	2021
Moyer-Mileur	2013
Moyle	2014
Negahban	2013
Nelson	1986
Nunes	2016
O'Higgins	2008
Oliveira	2012
Pinazo	2020
Pope	1994
Preyde	2000
Ramanathan	2001
Rodriguez-Mansilla	2014
Scafidi	1986
Scafidi	1996
Scarr-salapatek	1972
Serrano	2016
Sherman	2009
Shiloh	2003
Srivastava	2014
Sui-Whi	2011
Suman	2008
Sumioka	2013
Sumioka	2021
Suzuki	2010
Thomson	2011
Triplett	1979
Weinrich	1990
Wheeden	1993
White	1976
Wilkie	2000
Willemse	2017
Willemse	2019
Yamazaki	2016
Yang	2015

## Sheet: Excluded studies
First author	Year	Inclusion criteria 1: Some kind of health outcome as listed in column H (1 = yes, 0 = no)	Inclusion criteria 2: Somebody explicitly touches somebody or something else as part of an intervention (1 = yes, 0 = no)	Inclusion criteria 3: The experimental group is distinguished to the control group through touch alone (1 = yes, 0 = no)
Acolet	1993	1	1	0
Acolet	1989	1	1	0
Adam	2010	1	1	0
Adam	2002	1	1	0
Adamson-Macedo	1985	1	1	0
Affonso	1993	0	0	0
Aghabati	2008	1	1	0
Ahmed	2011	1	1	0
Airosa	2016	1	1	0
Alander	2015	1	0	0
Allen	1991	1	0	1
Allen	2002	1	0	1
Ander	2011	1	1	0
Ander	2013	1	1	0
Anderson	1992	1	0	1
Backus	2016	1	1	0
Bailie	2015	1	0	1
BAnks	2008	1	0	1
Basler	2011	1	1	0
Batson	1998	1	0	0
Bauer	1997	1	1	0
Bauer	1996	1	1	0
Bauer	1987	-	-	-
Baun	1991	0	0	0
Baun	1984	1	1	0
Begum	2008	1	1	0
Belgrave	2009	0	0	0
Bera	2014	1	1	0
Bernstein	2000	1	1	0
Berry	2012	1	1	0
Beth	2006	1	1	0
Bingley	2007	1	0	0
Bisiani	2012	1	1	0
Bjorling	2019	1	1	0
Blankfield	2001	0	0	0
Bohm	1997	0	0	0
Bohnhorst	2001	1	1	0
Boitor	2015	1	1	0
Boyd	2016	-	-	-
Boyd	2016	-	-	-
Brauer	2016	0	0	0
Brett	2018	1	1	0
Brett	2018	1	1	0
Brooker	2011	0	0	0
Browne	2018	1	1	0
Budge	1998	1	0	1
Burgdorf	2001	1	1	0
Burkett	2016	0	1	1
Burleson	2021	1	0	0
Bush	2012	0	0	0
Buttagat	2012	1	1	0
Cady	1997	1	1	0
Camic	2017	1	1	0
Casler	1965	0	0	0
Cassileth	2004	1	0	0
Chatel-Goldman	2014	0	0	0
Chen	2007	1	1	0
Chen	2020	1	1	0
Chen	2015	1	1	0
Cheng	2013	-	-	-
Cheung	2017	1	1	0
Chow	2020	1	0	1
Christensson	1995	1	1	0
Chu	2009	-	-	-
Churchill	1999	-	-	-
Coan	2006	0	0	0
Cohen	2014	1	0	0
Cole	1995	1	1	0
Colombo	2006	1	0	1
Cook	2004	0	0	0
Cordes	2017	1	1	0
Corner	1995	1	1	0
Crane	2012	1	1	0
Crawford	2016	-	-	-
Croy	2016	0	0	0
Croy	2019	0	0	0
Cullen	1999	-	-	-
Daga	1998	1	1	0
Dalbye	2011	0	0	0
Debrot	2013	1	0	0
Debrot	2013	1	0	0
Delgado	2018	1	1	0
Della Longa	2021	1	1	0
Dembicki	1996	1	0	1
Denison	2004	0	0	0
Dickstein	2004	0	1	1
Dickstein	2009	0	1	1
Diego	2004	1	1	0
Diego	2009	1	1	0
Dion	2016	1	1	0
Ditzen	2008	1	1	0
Donoyama	2012	1	0	0
Donoyama	2010	1	1	0
Drapeau	2012	0	0	0
Drescher	1985	1	1	0
Earles	2015	1	1	0
Egmose	2018	1	0	0
Ejindu	2007	1	1	0
Elder	2017	1	1	0
Ellingford	2007	-	-	-
Ellingsen	2014	1	1	0
Elliott	2012	1	1	0
Enders	2013	0	0	1
Erk	2015	0	0	0
Esposito	2013	1	1	0
Esteves	2015	1	1	0
Fairhurst	2014	1	1	0
Fallah	2013	1	1	0
Fatollahzade	2020	1	1	0
Feldman	2010	0	0	0
Feldman	2010	0	0	0
Ferber	2002	1	1	0
Ferrell-Torry	1993	1	1	0
Fick	1993	1	1	0
Field	1996	1	1	0
Field	1998	1	0	0
Field	1998	-	-	-
Field	1997	1	1	0
Field	1998	1	1	0
Field	1997	-	-	-
Field	2002	-	-	-
Field	1996	1	1	0
Field	2006	1	1	0
Field	1996	1	1	0
Field	1998	1	1	0
Field	1996	1	1	0
Field	2013	1	1	0
Field	2004	1	1	0
Field	2006	0	1	1
Field	2005	-	-	-
Fisher	1976	0	0	0
Floyd	2009	1	1	0
Fogg	1998	0	1	0
Franzén	2011	0	0	1
Franzén	2012	0	0	1
Friedmann	1980	1	0	1
Friedmann	1983	1	0	1
Gagne	1994	1	0	0
Gagnon	2004	1	1	0
Garrity	1989	1	0	0
Gazzolo	2000	1	1	0
Gee	2015	1	1	0
Goodall	2019	1	0	1
Gordon	1998	1	0	1
Gordon	2006	1	1	0
Grandi	2015	1	1	0
Grealish	2000	1	1	0
Green	2011	0	1	1
Grewen	2005	1	0	0
Grunwald	2014	0	0	0
Guzetta	2011	0	1	1
Haller	2016	1	1	0
Han	2019	1	1	0
Hänsel	2011	1	0	0
Harrison	1990	1	1	0
Harrison	1996	1	1	0
Hatayama	2008	1	1	0
Havener	2009	1	0	1
Hawkins	2021	1	0	1
Hawranik	2008	1	0	0
Henricson	2008	0	1	1
Hernandez-Reif	1998	-	-	-
Hernandez-Reif		-	-	-
Herrald	2006	1	0	1
Hicks-moore	2008	0	1	1
Ho	2010	1	1	0
Ho	2010	1	1	0
Holliday-Welsh	2009	1	1	0
Hovind	1974	-	-	-
Huff-Mercer	2015	1	1	0
Iida	2000	1	1	0
Im	2009	1	1	0
Ingersoll	1994	1	0	1
Insana	2008	0	1	1
Ironson	1996	1	1	0
Jabraeile	2016	1	1	0
Jakubiak	2016	1	0	0
James	2006	1	1	0
Jay	1982	-	-	-
Jinon	1996	-	-	-
Johannsen	2010	0	1	1
Johnson	1989	1	0	1
Johnston	2009	1	1	0
Johnston	2011	1	1	0
Jones	1999	0	1	1
Jones	1998	0	1	1
Jönsson	2018	0	0	0
Jung	2017	1	1	0
Kamali	2014	1	1	0
Kanamori	2001	1	0	1
Kanamori	2002	1	1	0
Karlsson	2022	1	1	0
Karlsson	2012	1	1	0
Kawamura	2007	1	1	0
Kelly	2017	0	0	0
Kennedy	2018	1	1	0
Khun	1990	1	0	1
Kim	1999	1	1	0
Kimata	2006	1	1	0
Kimata	2003	1	1	0
Kimura	2010	1	1	0
Kloep	2016	1	1	0
Ko	2016	1	0	1
Kodesh	2015	0	1	1
Kommers	2017	1	1	0
Kommers	2018	0	1	1
Kong	2012	-	-	-
Kongable	1989	1	1	0
Kotrschal	2015	1	1	0
Kovacs	2003	1	1	0
Kovacs	2006	1	1	0
Krahé	2016	1	1	0
Kramer	1975	-	-	-
Kramer	2009	1	1	0
Kubsch	2001	1	1	0
Kukimoto	2017	-	-	-
Kutner	2008	1	1	0
Kutner	2008	1	1	0
Kutner	2008	1	1	0
Lahat	2007	1	1	0
Lanceley	2011	1	1	0
Lechner	2007	1	1	0
Lee	2020	1	0	0
Lee	2005	1	1	0
Lee	2006	0	1	1
Lee	2018	0	1	1
Lee	2021	0	1	1
Lee Zasloff	1994	1	0	1
Li	2014	-	-	-
Li	2018	0	1	1
Libin	2004	1	1	0
Lida	2000	1	1	0
Light	2005	1	1	0
Liljencrantz	2017	1	1	0
Lindgren	2012	0	1	0
Longworth	1982	1	1	0
Lovas	2002	0	1	1
Ludington-Hoe	1991	0	1	1
Ludington-Hoe	1999	1	1	0
Lutgendorf	2010	1	0	1
Mackenzie	2006	1	1	0
Mackness	2021	1	0	0
Majic	2013	1	0	0
Mällo	2007	0	1	0
Manzotti	2020	1	1	0
Manzotti	2019	1	1	0
Maratos	2017	1	1	0
Maratos	2017	1	1	0
Marcia	2008	0	1	1
Martin	1998	0	0	0
Martin	2002	1	1	0
Maseda	2018	1	0	0
Matourpour	2015	1	0	0
Maville	2008	1	1	0
McCabe	2002	1	1	0
McCain	2005	1	1	0
McKechnie	1983	1	1	0
Meek	1993	1	1	0
Minsbull	2009	-	-	-
Mojtabai	2011	0	0	0
Mojtabai	2011	0	0	0
Moore	2012	-	-	-
Moraska	2016	1	1	0
Moraska	2008	1	1	0
Morelius	2005	1	1	0
Morelius	2005	1	1	0
Morhenn	2008	0	1	1
Morse	2021	1	1	0
Mossello	2011	1	1	0
Motomura	2004	1	1	0
Motomura	2004	1	1	0
Mourey	2017	1	0	1
Moyer	2004	-	-	-
Moyle	2011	1	1	0
Murphy	2018	1	1	0
Nakajima	2001	1	1	0
Naruse	2021	1	1	0
Neu	2009	1	1	0
Nicholls	2013	1	1	0
Norberg	1986	0	1	1
Nordgren	2012	1	1	0
Noto	2010	1	1	0
Noto	2010	1	1	0
Noto	2010	1	1	0
Novak	2021	1	1	0
O'Haire	2013	0	1	1
Oliveira	2018	1	1	0
Ostermann	2008	1	1	0
Packheiser	2021	1	1	0
Parslow	2015	1	0	1
Parslow	2005	1	0	1
Pawling	2017	1	1	0
Pedersen	2011	1	1	0
Peláez-Nogueras	1996	1	1	0
Peled-Avron	2018	0	1	1
Pezzati	2014	0	1	1
Pichel	1989	1	1	0
Pickles	2016	1	0	0
Pitheckoff	2016	1	1	0
Poland	2002	-	-	-
Post-White	2009	1	1	0
Post-White	2003	1	0	1
Procianoy	2010	1	1	0
Pu	2019	1	1	0
Raina	1999	1	0	1
Rangey	2014	1	1	0
Ranjbaran	2017	-	-	-
Rapaport	2012	1	1	0
Rapaport	1998	1	1	0
Rault	2019	0	1	1
Remington	2002	0	0	0
Rexilius	2002	1	0	1
Rice	1979	-	-	-
Richeson	2003	1	1	0
Riquelme	2016	0	0	1
Roberts	2022	1	1	0
Robinson	2015	1	1	0
Robison	2016	1	1	0
Rodrigues	2004	0	1	1
Routasalo	1996	1	0	1
Rudnicki	2012	1	1	0
Sabanovic	2013	1	1	0
Sailer	2022	0	0	0
Sailer	2019	0	0	0
Sams	2006	0	1	1
Sansone	2000	1	1	0
Saxton	2015	1	0	1
Scheele	2014	0	1	1
Schino	1988	0	1	1
Scott	1979	1	1	0
Scott	1983	1	1	0
Sefidgar	2016	1	1	0
Sehlsedt	2016	0	0	0
Sellers	2005	1	0	0
Serin	2018	1	1	0
Serpell	1991	1	0	1
Seyyedrasooli	2017	-	-	-
Sharp	2012	1	0	0
Sheidaei	2016	1	1	0
Shin	2014	1	1	0
Shiomi	2017	0	1	1
Shiomi	2018	1	1	0
Shoemaker	1997	1	1	0
Siegel	1990	1	0	1
Siegel	1999	1	0	1
Simington	1993	1	0	1
Sims	1986	-	-	-
skovdahl	2007	1	1	0
Smiraglia	2015	1	1	0
Sobo	2006	1	1	0
Sockalingam	2008	1	1	0
Soler	2015	1	1	0
Stasi	2004	1	1	0
Stiehl	2005	1	1	0
Strauss	2018	1	1	0
Suchecki	1993	1	1	0
Suresh	2008	1	1	0
Synder	1995	1	1	0
Tabatabaee	2016	1	0	1
Tai	2011	1	1	0
Takahashi	2011	1	1	0
Takeuchi	2010	1	0	0
Tamura	2004	1	0	1
Tamura	2001	1	1	0
Tessier	2003	0	0	0
Theofanopoulou	2019	0	1	1
Thodberg	2016	0	1	1
Thomson	2014	1	1	0
Tribet	2008	1	1	0
Triscoli	2019	1	0	0
Triscoli	2017	1	1	0
Trotter	2018	0	0	0
Tsuji	2015	1	1	0
Tuulari	2019	0	0	0
Tyler	1990	1	1	0
Ünal Aslan	2021	1	0	0
van Puyvelde	2019	1	1	0
van Puyvelde	2019	1	1	0
van Raalte	2021	1	1	0
Vannorsdall	2004	1	1	0
Varela	2018	1	1	0
Velandia	2010	1	1	0
Viau	2010	1	1	0
Vittner	2019	1	0	0
von Mohr	2021	1	0	0
von Mohr	2017	0	0	0
von Mohr	2018	0	1	0
Vormbrock	1988	1	1	0
Vural Dogru		1	0	0
Wada	2005	1	1	0
Wada	2007	1	1	0
Wada	2008	1	1	0
Walsh	1995	1	1	0
Wang	2006	1	0	0
Wang	2013	-	-	-
Wang	2019	0	0	0
Wang	2020	0	1	1
Wardell	2008	1	1	0
Weiss	2001	1	1	0
Weiss	2009	1	0	0
Weiss	1990	1	1	0
Weze	2007	1	0	0
Weze	2004	1	1	0
Whitcher	1979	0	1	1
Wikström	2003	1	1	0
Wilhelm	2001	1	1	0
Winkler	1989	1	1	0
Witucki	1997	1	1	0
Woods	2005	1	0	0
Woods	2002	1	0	0
Woytuk	2020	0	0	0
Wu	2017	-	-	-
Wu	2002	1	1	0
Yoshida	2020	1	1	0
Young	2020	1	1	0
Youssef	2013	1	1	0
Yu	2015	-	-	-
Yu	2015	0	1	1
Yuan	2015	-	-	-
Zhang	2012	1	1	0
Zisselman	1996	1	1	0
