# Supplementary material for: A systematic review and multivariate meta-analysis of the physical and mental health benefits of touch interventions
Source: Nat Hum Behav. 2024 Apr 8;8(6):1088–107. doi: 10.1038/s41562-024-01841-8 (PMC11199149; doi:10.1038/s41562-024-01841-8)
Supplement: Supplementary file 7 — Source Data Fig. 2 Effect size/error (columns ‘Hedges_g’ and ‘variance’) information for each study/cohort/effect included in the analysis. Source Data Fig. 3 Effect size/error (columns ‘Hedges_g’ and ‘variance’) together with moderator data (column ‘Outcome’) for each study/cohort/effect included in the analysis. Source Data Fig. 4 Effect size/error (columns ‘Hedges_g’ and ‘variance’) together with moderator data (columns ‘dyad_type’ and ‘skin_to_skin’) for each study/cohort/effect included in the analysis. Source Data Fig. 5 Effect size/error (columns ‘Hedges_g’ and ‘variance’) together with moderator data (column ‘touch_type’) for each study/cohort/effect included in the analysis. Source Data Fig. 6 Effect size/error (columns ‘Hedges_g’ and ‘variance’) together with moderator data (column ‘clin_sample’) for each study/cohort/effect included in the analysis. Source Data Fig. 7 Effect size/error (columns ‘Hedges_g’ and ‘variance’) together with moderator data (column ‘familiarity’) for each study/cohort/effect included in the analysis. Source Data Fig. 7 Effect size/error (columns ‘Hedges_g’ and ‘variance’) together with moderator data (columns ‘touch_duration’ and ‘sessions’) for each study/cohort/effect included in the analysis. [file 41562_2024_1841_MOESM7_ESM.xlsx]

## Sheet: Overview
Goal	Investigate the effects of (any) social touch on (any) health outcome on either agent or receiver
Databases	Google Scholar first, then PubMed and Web of Science
Year	until Jan 31st 2022
1) Touch	Touch AND
	Social OR Affective OR Tactile OR Hug OR Massage OR Kiss OR Cradling OR Stroking OR Haptic OR Tickling
	AND
2) Agent	Object OR Robot OR human OR animal OR rodent OR primate
	AND
3) Outcomes	Health AND
Mental:	Mood OR happiness OR "life satisfaction" OR "mental disorder" OR "well-being" OR welfare
Physical:	Stress OR Pain OR cardiovascular OR "immune response" OR "blood pressure" OR "heart rate"
1) Literature search (Google Scholar, PubMed, Web of Science)
2) Going through reviews and 1-2 most recent papers (if there are no reviews - LOL), fill up info in rows
3) Coding of studies (2 coders per study)
4) Data extraction: 1st abstract, 2nd article
5) Summarizing/Writing: https://docs.google.com/document/d/1EBUl5f3hhnyPMkwO_ONNUSfsA3zS9Q1F43CYDfNRPQU/edit
Start of Search:	2021-12-02	End of Search:	2022-05-10		Duplicate counter	35	incl. meta-sheets (25)
Start of Row Filling:	2022-05-10	End of Row Filling:	2022-05-25
Start of Coding:	2022-05-25	End of Coding:	2022-08-19
Start of Decisions:	2022-08-16	End of Decision:	2022-08-24
Start of effct size extraction	2022-10-10	End:
Benefits of the second agent
Categories	Physical Health	Mental Health	Search queries
Human - human	Julian/Aline	Julian/Aline	Aline:Touch AND Social OR Affective OR Tactile OR Hug OR Massage OR Kiss OR Cradling OR Stroking OR Haptic OR Tickling AND human AND health AND stress
Human - animal	Fred	Fred	animal touch (rodent OR primate OR heterospecific) (affiliative OR allogrooming OR stroking OR tickle) (health OR stress OR anxiety OR welfare OR "well-being")	pubmed: animal AND touch AND (rodent OR primate OR heterospecific) AND (affiliative OR allogrooming OR stroking OR tickle) AND (health OR stress OR anxiety OR welfare OR "well-being")
Robot - human	Eva	Eva	Search Strategy: Psychosocial Effects of a Companion Robot and Physical Effect of Companion Robot; Coding: Touch (Touch AND Social OR Affective OR Contact OR Tactile interaction OR Hug OR Massage OR Embrace OR Kiss OR Cradling OR Stroking OR Haptic interaction OR tickling) Agent:Robot OR human Outcomes: Health Mental: mood OR Depression OR Loneliness OR happiness OR life satisfaction	Touch AND Contact AND tactile interaction AND Robot AND physical health
Object - human	Helena	Helena	Touch Object Health	MH: Google Scholar: Social Affective Tactile Hug Massage Kiss Cradling Stroking Haptic Tickling Mood Happiness "life satisfaction" "Mental disorder" well-being welfare; Pubmed: (((Touch) AND (Object) AND (Health)) AND ((Social) OR (Affective) OR (Tactile) OR (Hug) OR (Massage) OR (Kiss) OR (Cradling) OR (Stroking) OR (Haptic) OR (Tickling) OR (Mood) OR (Happiness) OR (Life satisfaction) OR (Menta…	PH: Google Scholar: Social Affective Tactile Hug Massage Kiss Cradling Stroking Haptic Tickling stress pain cardiovascular "immune response" "blood pressure" "heart rate", PubMed: (((Touch) AND (Object) AND (Health)) AND ((Social) OR (Affective) OR (Tactile) OR (Hug) OR (Massage) OR (Kiss) OR (Cradling) OR (Stroking) OR (Haptic) OR (Tickling) OR (Stress) OR (Pain) OR (Cardiovascular) OR (Immune r…	Exclude: Robot, Recognition Discrim Learning	Google Scholar: MH incl. p. 40, PH incl. p. 40, Pubmed: MH 44 pages / 432 results, PH 23 pages / 229 results, Web of Science: tba	Notes for object touch: Stuffed animals, touching artwork and handling objects in museums, Blind people, art and touch therapies, touchscreens for elderly, touching things to reduce sway/keep balance/improve grip force control, touching objects in the covid pandemic/fear of contamination, object therapy (sand, clay, etc.)
Animal - animal	Fred	Fred	animal touch (rodent OR primate OR heterospecific) (affiliative OR allogrooming OR stroking OR tickle) (health OR stress OR anxiety OR welfare OR "well-being")	pubmed: animal AND touch AND (rodent OR primate OR heterospecific) AND (affiliative OR allogrooming OR stroking OR tickle) AND (health OR stress OR anxiety OR welfare OR "well-being")
Animal - human	Kelly/Aline	Kelly/Aline	Aline: Touch AND Social OR Affective OR Tactile OR Hug OR Massage OR Kiss OR Cradling OR Stroking OR Haptic OR Tickling AND animal-human-interaction AND health AND stress	MH: touch AND Social OR Affective OR Kiss OR Cradling OR Stroking OR Haptic OR Tickling AND human AND animal AND health AND mood AND happiness AND loneliness	PH: touch AND Social OR Affective OR Kiss OR Cradling OR Stroking OR Haptic OR Tickling AND human AND animal AND health AND Stress OR Pain OR cardiovascular	Kelly: touch AND Social OR Affective OR Kiss OR Cradling OR Stroking OR Haptic OR Tickling AND human AND animal AND health AND mood AND happiness AND loneliness	Kelly: touch AND Social OR Affective OR Kiss OR Cradling OR Stroking OR Haptic OR Tickling AND human AND animal AND health AND Stress OR Pain OR cardiovascular
All keywords
1. Touch	Touch AND
	Social OR Affective OR Contact OR Tactile interaction OR Hug OR Massage OR Embrace OR Kiss OR Cradling OR Stroking OR Haptic interaction OR tickling
	AND
2. Agent	Object OR Robot OR human OR animal OR rodent OR primate
	AND
3. Outcomes	Health AND
3.1 Mental	mood OR Depression OR Loneliness OR happiness OR life satisfaction OR Mental Disorder OR well-being OR welfare OR dementia OR psychological OR psychiatric OR anxiety OR Distress
3.2 Physical	Stress OR Pain OR cardiovascular health OR infection risk OR immune response OR blood pressure OR heart rate
4. Exclusions	Recognition Discrim Learning
Meta analysis
quantify benefit for all outcomes (cortisol, heart rate, etc...) of human-human social touch
compare manipulation (stroke, hug, massage, etc...) and manipulation duration
compare when possible the effect of the sender (object/animal) to human social touch
inclusion criteria (in addition to the review criteria)
only between subject designs
get reported stats to actually evaluate effect size and variance
only human health outcome

## Sheet: Ongoing Contact missing data
Study/PDF	Study name	Author	Year	Study name	Author mail adress	What is missing?
012	HH	Field	1996	Massage therapy effects on depressed pregnant women	tfield@med.miami.edu	SDs missing
013	HH	Field	1998	Children with asthma have improved pulmonary functions after massage therapy	tfield@med.miami.edu	SDs missing
014	HH	Field	1997	Effects of sexual abuse are lessened by massage therapy	tfield@med.miami.edu	SDs missing
015	HH	Field	1999	Pregnant women benefit from massage therapy	tfield@med.miami.edu	SDs missing
016	HH	Field	1992	Massage Reduces Anxiety in Child and Adolescent Psychiatric Patients	tfield@med.miami.edu	SDs missing
018	HH	Field	2001	Leukemia immune changes following massage therapy	tfield@med.miami.edu	SDs missing
019	HH	Field	1998	Burn Injuries Benefit from Massage Therapy	tfield@med.miami.edu	SDs missing
023	HH	Field	2007	Hand arthritis pain is reduced by massage therapy	tfield@med.miami.edu	SDs missing
024	HH	Field	1997	Labor pain is reduced by massage therapy	tfield@med.miami.edu	SDs missing
025	HH	Field	1996	Massage Therapy Reduces Anxiety and Enhances Eeg Pattern of Alertness and Math Computations	tfield@med.miami.edu	SDs missing
026	HH	Field	2004	Massage therapy effects on depressed pregnant women	tfield@med.miami.edu	SDs missing
028	JP	Glover	2002	Benefits of infant massage for mothers with postnatal depression	v.glover@ic.ac.uk	need to convert CI to S, only medians are given
033	HH	Hucklenbruch-Rother	2020	Delivery room skin-to-skin contact in preterm infants affects long-term expression of stress response genes	eva.rother@uni-koeln.de	means and SDs missing
035	HH	Jung	2006	IS THERE ANY DIFFERENCE IN THE EFFECTS OF QI THERAPY (EXTERNAL QIGONG) WITH AND WITHOUT TOUCHING? A PILOT STUDY	myeong.lee@pms.ac.uk	only medians are given
038	HH	Koole	2014	Embodied Terror Management: Interpersonal Touch Alleviates Existential Concerns Among Individuals With Low Self-Esteem	s.l.koole@vu.nl	n's of groups unkknown
078	FM	Castral	2008	The effects of skin-to-skin contact during acute pain in preterm newborns	thailacastral@usp.br	statistics missing
081	FM	Charpak	1994	Rey-Martinez Kangaroo Mother Program: An Alternative Way of Caring for Low Birth Weight Infants? One Year Mortality in a Two Cohort Study	ncharpak@gmail.com	means and SDs missing
085	HH	Choudhary	2014	To study the effect of Kangaroo Mother Care on pain response in preterm neonates and to determine the behavioral and physiological responses to painful stimuli in preterm neonates: a study from western Rajasthan	dr.deepak.rohtak@gmail.com	within-effects
086	HH	Cong	2012	Effects of Skin-to-Skin Contact on Autonomic Pain Responses in Preterm Infants	xiaomei.cong@uconn.edu	within-effects, unsure what effects to extract
087	FM	Cong	2010	Randomized Crossover Trial of Kangaroo Care to Reduce Biobehavioral Pain Responses in Preterm Infants: A Pilot Study	xiaomei.cong@uconn.edu	questionable scientific rigor (borderline p hack), gestational or post partum age? (I based on post partum)
090	FM	Dalili	2016	Effects of baby massage on neonatal jaundice in healthy Iranian infants: A pilot study	edith.hagh@gmail.com	not sure if before or after touch
091	FM	Diego	2007	Preterm infant massage elicits consistent increases in vagal activity and gastric motility that are associated with greater weight gain	mdiego@med.miami.edu	means and SDs missing
092	HH	Diego	2005	VAGAL ACTIVITY, GASTRIC MOTILITY, AND WEIGHT GAIN IN MASSAGED PRETERM NEONATES	mdiego@med.miami.edu	means and SDs missing
101	JP	El-Farrash	2020	Longer duration of kangaroo care improves neurobehavioral performance and feeding in preterm infants: a randomized controlled trial	dinashinkar@med.asu.edu.eg	mean change data from control goup missing for some health outcomes
108	FM	Fraser	1993	Psychophysiological effects of back massage on elderly institutionalized patients	joyf@athabascau.ca	means and SDs missing
109	HH	Field	2002	Fibromyalgia Pain and Substance P Decrease and Sleep Improves After Massage Therapy	tfield@med.miami.edu	SDs missing
116	FM	Field	2016	Mothers massaging their newborns with lotion versus no lotion enhances mothers’ and newborns’ sleep	tfield@med.miami.edu	SDs missing
123	HH	Fischer	1998	Cardiorespiratory stability of premature boys and girls during kangaroo care	via this email: https://www.researchgate.net/profile/Christine-Fischer-9	paired t's missing to calculate within-effects
124	FM	Frey Law	2008	Massage Reduces Pain Perception and Hyperalgesia in Experimental Muscle Pain: A Randomized, Controlled Trial	laura-freylaw@uiowa.edu	no clear mean/sd reported
129	FM	Gitau	2010	Acute effects of maternal skin-to-skin contact and massage on saliva cortisol in preterm babies	v.glover@ic.ac.uk	no clear mean/sd
136	FM	Gray	2000	Skin-to-Skin Contact Is Analgesic in Healthy Newborns	lag@bu.edu	no clear mean/sd
138	FM	Guzzetta	2009	Massage Accelerates Brain Development and the Maturation of Visual Function	maffei@in.cnr.it	no clear mean/sd
140	FM	Haley	2012	Tactile/kinesthetic stimulation (TKS) increases tibial speed of sound and urinary osteocalcin (U-MidOC and unOC) in premature infants (29–32 weeks PMA)	shannon.haley@hsc.utah.edu	t value or means/SDs misisng
142	KF	Harrison	2019	Neonatal Skin-to-Skin Contact: Implications for Learning and Autonomic Nervous System Function in Infants With Congenital Heart Disease	harrison.473@osu.edu	only discusses long-term effects (KF)/unclear when touch happened (HH)
143	KF	Harrison	2000	Physiologic and Behavioral Effects of Gentle Human Touch on Preterm Infants	HarrisoL@son.uab.edu	unclear when touch happened
144	KF	Harris	2012	The Effects of Slow-Stroke Back Massage on Minutes of Nighttime Sleep in Persons With Dementia and Sleep Disturbances in the Nursing Home: A Pilot Study	mharris4@harding.edu	means and SDs missing
145	KF	Hart	2001	Anorexia Nervosa Symptoms are Reduced by Massage Therapy	shart@hs.ttu.edu	SDs missing
154	KF	Ibe	2004	A comparison of kangaroo mother care and conventional incubator care for thermal regulation of infants <2000 g in Nigeria using continuous ambulatory temperature monitoring	ipu@ich.ucl.ac.uk	within subjects design
160	KF	Johnston	2008	Kangaroo mother care diminishes pain from heel lance in very preterm neonates: A crossover trial	celeste.johnston@mcgill.ca	no statistical results
174	HH	Kuhn	1991	Tactile-kinesthetic stimulation effects on sympathetic and adrenocortical function in preterm infants	ckuhn@duke.edu	standard errors given, n for final analysis unclear
178	HH	Listing	2009	Massage therapy reduces physical discomfort and improves mood disturbances in women with breast cancer	miriam.listing@charite.de	only massage-control value given
180	HH	Lindgren	2010	Physiological responses to touch massage in healthy volunteers	lenita.lindgren@nurs.umu.se	cross-over design, within-comparison, N's unclear
182	KF	Lund	2006	Corticotropin releasing factor in urine—A possible biochemical marker of fibromyalgia Responses to massage and guided relaxation	Irene.Lund@ki.se	health outcomes are reported within subject in results
184	JP	Massaro	2009	Massage with kinesthetic stimulation improves weight gain in preterm infants	anguyenm@cnmc.org	results, massage+exercise vs control, probably exclude
186	KF	Matsunaga	2009	Profiling of serum proteins influenced by warm partner contact in healthy couples	matsunag@fujita-hu.ac.jp	errors are SEM, crossover design
187	KF	Mitchell	2013	Effects of Daily Kangaroo Care on Cardiorespiratory Parameters in Preterm Infants	AMitchell@uams.edu	means and SDs missing
188	JP	Mendes	2008	Massage therapy reduces hospital stay and occurrence of late-onset sepsis in very preterm neonates	renatosp@terra.com.br	hospital stay could maybe be calculated by transforming effect
203	KF	Nilsen	1998	SOME TOUCHING SITUATIONS: THE RELATIONSHIP BETWEEN GENDER AND CONTEXTUAL VARIABLES IN CARDIOVASCULAR RESPONSES TO HUMAN TOUCH	nilsenwj@od.nih.gov	within group effects
207	KF	Ohgi	2002	Comparison of Kangaroo Care and Standard Care: Behavioral Organization, Development, and Temperament in Healthy, Low-Birth-Weight Infants Through 1 Year	shohei-o@seirei.ac.jp	only long-term effects and for other outcomes no useful statistics mentioned
208	KF	Okan	2013	Analgesic effects of skin-to-skin contact and breastfeeding in procedural pain in healthy term neonates	drbulbul1@yahoo.com	no means and SDs reported
210	KF	Olsson	2015	Skin-to-skin contact reduces near-infrared spectroscopy pain responses in premature infants during blood sampling	miniemma@hotmail.com	within sample
214	KF	Shor-Posner	2006	Impact of a Massage Therapy Clinical Trial on Immune Status in Young Dominican Children Infected with HIV-1	gshor@med.miami.edu	means and SDs missing
217	KF	Reddan	2020	Touch and social support inf luence interpersonal synchrony and pain	mcreddan@stanford.edu	the right statistics are not reported
218	KF	Rice	1977	Neurophysiological Development in Premature Infants Following Stimulation	no contact address available	only long-term effects
226	KF	Seltzer	2010	Social vocalizations can release oxytocin in humans	lseltzer@wisc.edu	no useful statistics reported
227	KF	Seyyedrasooli	2014	Effect of Vimala Massage on Physiological Jaundice in Infants: A Randomized Controlled Trial	mohammadzad.m@gmail.com	means and SDs missing; only median
229	KF	Sherman	2009	Randomized Trial of Therapeutic Massage for Chronic Neck Pain	sherman.k@ghc.org	SDs missing and only 1 95%-CI was mentioned
230	KF	Smith	2013	The effect of massage on heart rate variability in preterm infants	slsmit51@louisville.edu	means and SDs missing
231	KF	Smith	2013	Heart Rate Variability During Caregiving and Sleep after Massage Therapy in Preterm Infants	slsmit51@louisville.edu	means and SDs missing
233	KF	Solkoff	1975	Tactile Stimulation and Behavioral Development among Low-Birthweight Infants	no contact address available	means and SDs misssing
236	JP	Toth	2013	Massage Therapy for Patients with Metastatic Cancer: A Pilot Randomized Controlled Trial	rphillip@bidmc.harvard.edu	weird sample sizes
240	KF	Walach	2003	Efficacy of Massage Therapy in Chronic Pain: A Pragmatic Randomized Trial	walach@ukl.uni-freiburg.de	only effect sizes of within group given and no means and SDs reported
244	KF	Woods	2009	The Effect of Therapeutic Touch on Behavioral Symptoms and Cortisol in Persons with Dementia	lwoods@sonnet.ucla.edu	no real health outcome (KF)/cortisol data not reported properly (JP)
245	KF	Yamaguchi	2020	A Salivary Cytokine Panel Discriminates Moods States Following a Touch Massage Intervention	masakiy@shinshu-u.ac.jp	means and SDs missing; within effect
246	JP	Yang	2015	Comparison of the efficacy of aroma-acupressure and aromatherapy for the treatment of dementia-associated agitation	lichan@ym.edu.tw	only betas
249	KF	Henricson	2008	The outcome of tactile touch on stress parameters in intensive care: A randomized controlled trial	Maria.Henricson@hb.se	missing statistics/weird reporting of data
250	JP	Hirakawa	2009	Effects of home massage rehabilitation therapy for the bed-ridden elderly: a pilot trial with a three-month follow-up	y.hirakawa ak8.dion.ne.jp	maybe exclude because of exercising
253	JP	Stringer	2008	Massage in patients undergoing intensive chemotherapy reduces serum cortisol and prolactin	jacqui.stringer@christie.nhs.uk	SDs are missing
305	HH	Haynes	2022	A calming hug: Design and validation of a tactile aid to ease anxiety	alice.haynes@bristol.ac.uk	statistics missing
319	HH	Ambrosi	2019	Randomized controlled study on the effectiveness of animal-assisted therapy on depression, anxiety, and illness perception in institutionalized elderly	caterinambrosi@gmail.com	values are pre-post changes, ask which subscale
329	HH	Dreisoerner	2021	Self-soothing touch and being hugged reduce cortisol responses to stress: A randomized controlled trial on stress, physical touch, and social identity	dreisoerner@psych.uni-frankfurt.de	heart rate and affect data could be asked for
332	JP	Ekholm	2020	A randomized controlled study of weighted chain blankets for insomnia in psychiatric disorders	mats.adler@sll.se	SDs are missing
337	HH	Becklund	2021	Using weighted blankets in an inpatient mental health hospital to decrease anxiety	annettelbecklund@gmail.com	no data reported on the exact comparisons, only F

## Sheet: Finished sheet with averaged ef
Included	Effect included? (0 if effect size was averaged)	Study	Coder	Cohort	Effects	First Author (random effect)	Author	Year	Sender-Receiver (e.g. human-human)	Sender-Receiver (re-coded)	Outcome ;depression, anxiety, happiness, well-being, stress, blood pressure, pain, cardiovasuclar, immune system, other)	Outcome (standardized and new)	Outcome included (>5 effects for either newborns or non-newborns)	Effect size and variance (xx.xx;xx.xx)	Mean;SD Experimental group (in case the effect was calculated from t/F/p value, only add this to this column	Mean;SD control group	Sample size of experimental group	Sample size of control group	Weighted mean age of outcome person over all groups (xx.xx), for two groups: (mean gp 1 * n of group 1 + mean gp2 * n of group 2) / (n of group1 + n of group2)	Newborn (yes or no)	Gender of outcome person (m, f, mix)	Gender of Non-outcome person (m, f, mix)	Clinical/medical sample? (1 = Yes, 0 = No)	Disorder (also re-check column J)	Disease (re-grouped)	Directionality of the touch (0 = unidirectional, e.g. massage, 1 = bidirectional, e.g. hug)	Skin to skin? (1 = yes, direct contact, 0 = no, no direct contact)	Number of sessions	Total touch duration in minutes (all sessions)	Timespan last session - first session in days	Familiarity (1 = known toucher, e.g. parent, 0 = unknown toucher, e.g. experimenter, robot)	Location (1 = familiar, e.g. home, 0 = unfamiliar, lab, hospital)	Body part that was touched (arm, leg, torso, head, multi)	Ancestry (where data was collected, if not, then location of corresp. author) in continent (North America, South America, Europe, Asia, Oceania, Africa)	Randomized-control trial (were people randomly allocated to the groups?) 1 = yes, 0 = no	Type of Touch (e.g. kangaroo, massage, tickling, kissing, hugging, petting, skin-to-skin contact, other)	Type of touch (re-grouped)	Notes
1	1	011	HH	12	36	A6	Field	1997	human-human	human-human	behavior regulation	affect regulation		1.29;0.22	F = 9.19, p < .01	NA	11	11	2022-05-04	No	mix	NA	1	Autism	Neurological	0	1	8	120	27	0	0	multi	North America	1	massage	Massage	table 1
1	1	101	HH	75	324	A44	El-Farrash	2020	human-human	human-human	regulation	affect regulation		1.60;0.07	5.55;0.76	4.30;0.80	40	40	newborn	Yes	mix	mix	1	Preterm	Premature Birth	0	1	7	420	6	1	0	multi	Africa	1	kangaroo	Kangaroo	table 3, KMC 60 vs. control
1	1	101	HH	76	325	A44	El-Farrash	2020	human-human	human-human	regulation	affect regulation		3.52;0.13	7.05;0.76	4.30;0.80	40	40	newborn	Yes	mix	mix	1	Preterm	Premature Birth	0	1	7	840	6	1	0	multi	Africa	1	kangaroo	Kangaroo	table 3, KMC 120 vs. control
1	1	223	KF	146	639	A90	Scafidi	1986	human-human	human-human	state regulation	affect regulation		-0.06;0.1	3.4;1.7	3.5;1.8	20	20	newborn	Yes	NA	NA	1	preterm	Premature Birth	0	1	30	450	9	0	0	multi	North America	1	tactile-kinesthetic stimulation	Other	table 5
1	1	224	KF	147	646	A90	Scafidi	1990	human-human	human-human	state regulation	affect regulation		-0.06;0.1	5.5;1.9	5.6;1.5	20	20	newborn	Yes	mix	NA	1	preterm	Premature Birth	0	1	30	450	9	0	0	multi	North America	0	massage	Massage	table 4
1	1	225	KF	148	652	A90	Scafidi	1996	human-human	human-human	regulation of state	affect regulation		-0.77;0.15	4.0;0.6	4.5;0.7	14	14	newborn	Yes	NA	NA	0	NA	None	0	1	2023-08-04	216	9	0	0	multi	North America	1	massage	Massage	table 2
1	1	241	KF	153	668	A95	Wheeden	1993	human-human	human-human	state regulation	affect regulation		1.0;0.15	5.9;1.0	4.8;1.2	15	15	newborn	Yes	NA	NA	1	preterm	Premature Birth	0	1	30	450	9	0	0	multi	North America	1	massage	Massage	table 5
1	1	121	HH	87	371	A6	Field	2011	human-human	human-human	anger	anger		0.29;0.05	16.64;4.16	18.16;6.26	41	41	2023-06-26	No	f	NA	1	prenatal depression	Depression	0	1	24	480	83	0	NA	multi	North America	1	massage	Massage	table 1, massage vs. yoga, last day
1	1	149	KF	104	446	A8	Hernandez-Reif	2001	human-human	human-human	anger	anger		0.59;0.10	-7.3;7.9	-3.5;4.3	22	20	53.5	No	f	NA	1	breast cancer	Cancer	0	1	1	30	0	0	NA	multi	North America	NA	massage	Massage	table 2
1	1	149	KF	104	447	A8	Hernandez-Reif	2001	human-human	human-human	anger	anger		0.28;0.10	-2.6;6.3	-1.1;4.3	22	20	53.5	No	f	NA	1	breast cancer	Cancer	0	1	15	450	34	0	NA	multi	North America	NA	massage	Massage	table 2
1	1	248	KF	156	677	A98	Albert	2009	human-human	human-human	anger	anger		0.06;0.02	-1.85;5.7	-1.49;6.8	126	126	65	No	mix	NA	1	heart surgery	Surgery	0	1	2	60	4	0	0	multi	North America	1	massage	Massage	table 3; results; difference between postoperative scores and preoperative scores, so larger difference between the two means better response to massage
1	1	003	JP	3	7	A3	Diego	2002	human-human	human-human	anxiety	anxiety (state)		0.32;0.26	31.89;7.24	34.13;6.22	9	7	11.55	No	mix	NA	0	NA	None	0	1	1	20	0	0	0	multi	North America	1	massage	Massage	table 3. post day 1
1	1	003	JP	3	8	A3	Diego	2002	human-human	human-human	anxiety	anxiety (state)		0.70;0.25	27.22;4.92	31.50;7.23	9	7	11.55	No	mix	NA	0	NA	None	0	1	10	200	34	0	0	multi	North America	1	massage	Massage	table 3, post day 10
1	1	004	JP	4	9	A3	Diego	2002	human-human	human-human	anxiety	anxiety (state)		0.46;0.21	25.7;7.3	29.2;8.0	10	10	39.00	No	mix	NA	1	Spinal-chord injury	Other	0	NA	1	40	0	0	NA	multi	North America	1	massage	Massage	table 1
1	1	004	JP	4	10	A3	Diego	2002	human-human	human-human	anxiety	anxiety (state)		0.71;0.21	24.4;5.3	29.2;7.9	10	10	39.00	No	mix	NA	1	Spinal-chord injury	Other	0	NA	10	400	34	0	NA	multi	North America	1	massage	Massage	table 1
1	1	010	JP	11	32	A6	Field	2009	human-human	human-human	anxiety	anxiety (state)		0.24;0.09	36.76;12.31	39.52;10.88	22	21	25.28	No	f	f	1	Prenatal depression	Depression	0	1	2022-02-05	104	41	0	NA	multi	North America	1	massage	Massage	table 3
1	1	017	JP	13	38	A6	Field	1997	human-human	human-human	anxiety	anxiety (state)		0.36;0.20	27.0;6.8	29.5;7.1	10	10	NA	No	f	mix	0	NA	None	0	1	1	15	0	1	NA	multi	North America	1	massage	Massage	table 1
1	1	017	JP	13	39	A6	Field	1997	human-human	human-human	anxiety	anxiety (state)		-0.19;0.20	34.4;10.6	32.4;8.9	10	10	NA	No	f	mix	0	NA	None	0	1	30	450	29	1	NA	multi	North America	1	massage	Massage	table 1
1	1	017	JP	14	40	A6	Field	1997	human-human	human-human	anxiety	anxiety (state)		0.50;0.21	3.0;0.9	2.6;0.7	10	10	2022-08-09	No	mix	f	1	Rheumatoid Arthritis	Pain	0	1	1	15	0	1	NA	multi	North America	1	massage	Massage	table 1
1	1	017	JP	14	41	A6	Field	1997	human-human	human-human	anxiety	anxiety (state)		1.23;0.24	2.9;0.7	2.2;0.4	10	10	2022-08-09	No	mix	f	1	Rheumatoid Arthritis	Pain	0	1	30	450	29	1	NA	multi	North America	1	massage	Massage	table 1
1	1	022	JP	15	49	A6	Field	2009	human-human	human-human	anxiety	anxiety (state)		0.18;0.03	39.2;10.6	41.0;9.4	88	61	2023-02-26	No	f	mix	1	depression	Depression	0	1	24	480	83	1	1	multi	North America	1	massage	Massage	table 2
1	1	025	JP	18	54	A6	Field	1996	human-human	human-human	anxiety	anxiety (state)		0.62;0.08	30.0;9.6	37.0;12.9	26	24	2022-03-26	No	mix	NA	0	NA	None	0	1	1	15	0	0	NA	multi	North America	1	massage	Massage	table 2
1	1	027	JP	19	61	A7	Forward	2015	human-human	human-human	anxiety	anxiety (state)		0.46;0.03	p = 0.0059	NA	75	75	NA	No	NA	NA	1	hip/knee replacement	Surgery	0	1	1	19	0	0	0	multi	North America	1	massage	Massage	table 1
1	1	027	JP	19	62	A7	Forward	2015	human-human	human-human	anxiety	anxiety (state)		0.28;0.03	p = 0.0901	NA	75	75	NA	No	NA	NA	1	hip/knee replacement	Surgery	0	1	2	38	0	0	0	multi	North America	1	massage	Massage	table 1
1	1	027	JP	19	63	A7	Forward	2015	human-human	human-human	anxiety	anxiety (state)		0.17;0.03	p = 0.2907	NA	75	75	NA	No	NA	NA	1	hip/knee replacement	Surgery	0	1	3	57	1	0	0	multi	North America	1	massage	Massage	table 1
1	1	027	JP	19	64	A7	Forward	2015	human-human	human-human	anxiety	anxiety (state)		0.13;0.03	p = 0.4169	NA	75	75	NA	No	NA	NA	1	hip/knee replacement	Surgery	0	1	4	76	2	0	0	multi	North America	1	massage	Massage	table 1
1	1	029	JP	20	65	A8	Hernandez-Reif	1999	human-human	human-human	anxiety	anxiety (state)		-0.17;0.20	36.4;3.7	35.5;6.5	10	10	NA	No	f	NA	0	NA	None	0	1	1	20	0	1	NA	multi	North America	1	massage	Massage	table 1
1	1	029	JP	20	66	A8	Hernandez-Reif	1999	human-human	human-human	anxiety	anxiety (state)		0.91;0.22	30.9;9.3	40.0;10.6	10	10	NA	No	f	NA	0	NA	None	0	1	30	600	29	1	NA	multi	North America	1	massage	Massage	table 1
1	1	029	JP	21	67	A8	Hernandez-Reif	1999	human-human	human-human	anxiety	anxiety (state)		1.08;0.23	26.1;4.4	30.2;3.1	10	10	2022-09-09	No	NA	f	1	cystic fibrosis	Other	0	1	1	20	0	1	NA	multi	North America	1	massage	Massage	table 1
1	1	029	JP	21	68	A8	Hernandez-Reif	1999	human-human	human-human	anxiety	anxiety (state)		1.73;0.27	24.7;3.2	32.9;5.9	10	10	2022-09-09	No	NA	f	1	cystic fibrosis	Other	0	1	30	600	29	1	NA	multi	North America	1	massage	Massage	table 1
1	1	031	JP	23	82	A8	Hernandez-Reif	2004	human-human	human-human	anxiety	anxiety (state)		0.29;0.12	27;13	30;6	18	16	52.9	No	f	f	1	breast cancer	Cancer	0	1	1	30	0	0	NA	multi	North America	1	massage	Massage	table 2, STAI
1	1	031	JP	23	83	A8	Hernandez-Reif	2004	human-human	human-human	anxiety	anxiety (state)		0.83;0.13	25;8	32;9	18	16	52.9	No	f	f	1	breast cancer	Cancer	0	1	15	450	34	0	NA	multi	North America	1	massage	Massage	table 2, STAI
1	1	032	JP	24	94	A8	Hernandez-Reif	1998	human-human	human-human	anxiety	anxiety (state)		1.53;0.22	27.9;7.0	36.2;3.1	12	12	47.5	No	mix	NA	1	MS	Neurological	0	1	1	45	0	0	NA	multi	North America	1	massage	Massage	table 2
1	1	032	JP	24	95	A8	Hernandez-Reif	1998	human-human	human-human	anxiety	anxiety (state)		1.09;0.19	27.7;5.7	33.4;4.7	12	12	47.6	No	mix	NA	1	MS	Neurological	0	1	10	450	34	0	NA	multi	North America	1	massage	Massage	table 2
1	1	039	JP	26	108	A10	Leivadi	1999	human-human	human-human	anxiety	anxiety (state)		0.53;0.14	28.7;6.0	32.1;6.9	15	15	2022-01-20	No	f	NA	0	NA	None	0	1	1	30	0	0	0	multi	Europe	1	massage	Massage	table 1
1	1	039	JP	26	109	A10	Leivadi	1999	human-human	human-human	anxiety	anxiety (state)		-0.09;0.13	30.6;8.4	29.9;6.7	15	15	2022-01-20	No	f	NA	0	NA	None	0	1	10	300	34	0	0	multi	Europe	1	massage	Massage	table 1
1	1	041	JP	29	123	A12	Pinazo	2020	human-human	human-human	positive anxiety	anxiety (state)		0.60;0.05	Avg ES 123,124	NA	45	45	30.99	No	mix	NA	0	NA	None	1	0	1	0.33	0	0	0	torso	Europe	1	hug	Other	table 1, STAI
1	1	047	JP	35	153	A17	Hattan	2002	human-human	human-human	anxiety	anxiety (state)		0.13;0.22	14.78;6.36	12.33;6.78	9	9	NA	No	mix	NA	1	Cardiac surgery	Surgery	0	NA	1	20	0	0	0	leg	Europe	1	massage	Massage	table 5
1	1	059	JP	40	167	A22	Garner	2008	human-human	human-human	anxiety	anxiety (state)		-0.66;0.13	49.3;3.1	47.1;3.6	18	14	20.55	No	mix	f	1	mixed	Other	0	1	2023-03-04	86	2022-06-04	0	0	multi	Oceania	0	massage	Massage	table 2
1	1	060	JP	41	193	A23	Ahles	1999	human-human	human-human	anxiety	anxiety (state)		1.60;0.16	-13.57;2.21	-2.94;1.02	16	17	NA	No	mix	f	1	cancer	Cancer	0	1	2	40	2023-05-03	0	0	multi	North America	1	massage	Massage	table 2
1	1	060	JP	41	194	A23	Ahles	1999	human-human	human-human	anxiety	anxiety (state)		0.71;0.13	-5.06;2.19	-0.67;0.66	16	17	NA	No	mix	f	1	cancer	Cancer	0	1	5	100	2023-05-10	0	0	multi	North America	1	massage	Massage	table 2
1	1	060	JP	41	195	A23	Ahles	1999	human-human	human-human	anxiety	anxiety (state)		0.69;0.13	-4.68;1.91	-0.85;0.74	16	17	NA	No	mix	f	1	cancer	Cancer	0	1	7.65	153	20	0	0	multi	North America	1	massage	Massage	table 2
1	1	068	JP	47	213	A28	Bauer	2010	human-human	human-human	anxiety	anxiety (state)		0.35;0.04	-1.4;2.4	-0.6;2.1	62	51	65.45	No	mix	NA	1	cardiac surgery	Surgery	0	1	1	20	0	0	0	multi	North America	1	massage	Massage	table 2
1	1	068	JP	47	214	A28	Bauer	2010	human-human	human-human	anxiety	anxiety (state)		0.74;0.04	-1.7;2.2	-0.2;1.8	62	51	65.45	No	mix	NA	1	cardiac surgery	Surgery	0	1	2	40	2	0	0	multi	North America	1	massage	Massage	table 2
1	1	074	JP	180	252	A31	Billhult	2007	human-human	human-human	anxiety	anxiety (state)		0.51;0.11	-0.1;2.9	1.3;2.6	19	20	51.8	No	f	NA	1	breast cancer	Cancer	0	1	5	100	83	0	0	multi	Europe	1	massage	Massage	results
1	1	075	JP	54	255	A32	Braun	2012	human-human	human-human	anxiety	anxiety (state)		4.34;0.09	1.5;0.2	2.6;0.3	75	71	66.7	No	mix	NA	1	cardiac surgery	Surgery	0	NA	1	20	0	0	0	multi	Oceania	1	massage	Massage	results, post score
1	1	075	JP	54	256	A32	Braun	2012	human-human	human-human	anxiety	anxiety (state)		2.22;0.04	2.1;0.4	3.1;0.5	75	71	66.7	No	mix	NA	1	cardiac surgery	Surgery	0	NA	2	40	2	0	0	multi	Oceania	1	massage	Massage	results, post score
1	1	089	HH	66	295	A40	Cutshall	2010	human-human	human-human	anxiety	anxiety (state)		0.99;0.08	-1.7;2.26	0.1;1.18	30	28	66.0	No	mix	NA	1	Cardiac surgery	Surgery	0	1	1	20	0	0	0	multi	North America	1	massage	Massage	table 2, change score
1	1	094	HH	72	307	A3	Diego	2001	human-human	human-human	anxiety	anxiety (state)		0.56;0.17	30.83;9.45	35.75;8.06	12	12	17	No	mix	NA	1	HIV	Other	0	1	1	20	0	0	0	multi	North America	1	massage	Massage	table 1, day 1 post
1	1	094	HH	72	308	A3	Diego	2001	human-human	human-human	anxiety	anxiety (state)		1.23;0.20	27.17;7.63	36.83;8.12	12	12	17	No	mix	NA	1	HIV	Other	0	1	24	480	83	0	0	multi	North America	1	massage	Massage	table 1, last day, post
1	1	108	JP	80	339	A47	Fraser	1993	human-human	human-human	anxiety (STAI)	anxiety (state)		0.90;0.31	F = 2.84	NA	7	7	NA	No	NA	NA	1	elderly patients	Other	0	1	1	5	NA	NA	1	multi	North America	1	massage	Massage	table 3b, this study is very confusing
1	1	109	FM	81	340	A6	Field	2002	human-human	human-human	anxiety (STAI)	anxiety (state)		0.44;0.21	30.2;7.1	33.4;7.5	10	10	50.9	No	mix	NA	1	fibromyalgia	Pain	0	1	1	30	0	0	0	multi	North America	1	massage	Massage
1	1	109	FM	81	341	A6	Field	2002	human-human	human-human	anxiety (STAI)	anxiety (state)		0.21;0.20	31.1;11.2	29.2;6.7	10	10	50.9	No	mix	NA	1	fibromyalgia	Pain	0	1	10	300	34	0	0	multi	North America	1	massage	Massage
1	1	113	HH	84	353	A6	Field	2003	object-human	human-object	anxiety	anxiety (state)		1.37;0.12	32.2;8.6	48.0;13.8	20	20	53.1	No	mix	NA	1	fibromyalgia	Pain	0	0	1	50	0	1	0	multi	North America	1	self-object touch	Other	table 1, first session post
1	1	113	HH	84	354	A6	Field	2003	object-human	human-object	anxiety	anxiety (state)		1.84;0.14	28.4;14.9	49.2;5.9	20	20	53.1	No	mix	NA	1	fibromyalgia	Pain	0	0	6	300	20	1	0	multi	North America	1	self-object touch	Other	table 1, last session post
1	1	118	HH	86	362	A6	Field	2007	human-human	human-human	anxiety	anxiety (state)		0.41;0.14	25.8;8.3	28.8;6.0	15	15	41	No	mix	NA	1	chronic low back pain	Pain	0	1	1	30	0	0	NA	multi	North America	1	massage	Massage	table 1, first day post
1	1	118	HH	86	363	A6	Field	2007	human-human	human-human	anxiety	anxiety (state)		-0.15;0.13	26.9;9.1	25.8;5.5	15	15	41	No	mix	NA	1	chronic low back pain	Pain	0	1	10	300	34	0	NA	multi	North America	1	massage	Massage	table 1, last day post
1	1	121	HH	87	370	A6	Field	2011	human-human	human-human	anxiety	anxiety (state)		0.76;0.05	36.58;6.88	42.60;8.85	41	41	2023-06-26	No	f	NA	1	prenatal depression	Depression	0	1	24	480	83	0	NA	multi	North America	1	massage	Massage	table 1, massage vs. yoga, last day
1	1	139	HH	99	405	A56	Gürol	2010	human-human	human-human	anxiety	anxiety (state)		1.46;0.08	9.43;8.94	0.09;0.30	32	31	2022-07-14	No	mix	NA	1	burn patients	Other	0	1	10	150	34	0	0	multi	Europe	1	massage	Massage	table 4, delta change
1	1	146	JP	101	408	A8	Hernandez-Reif	2000	human-human	human-human	anxiety	anxiety (state)		0.27;0.13	26.4;7.5	28.7;9.3	15	15	51.6	No	mix	NA	1	high blood pressure	Other	0	1	1	30	0	0	NA	multi	North America	1	massage	Massage	table 2
1	1	146	JP	101	409	A8	Hernandez-Reif	2000	human-human	human-human	anxiety	anxiety (state)		0.20;0.13	25.3;8.9	26.6;3.1	15	15	51.6	No	mix	NA	1	high blood pressure	Other	0	1	10	300	34	0	NA	multi	North America	1	massage	Massage	table 2
1	1	148	JP	103	428	A8	Hernandez-Reif	2001	human-human	human-human	anxiety	anxiety (state)		0.44;0.17	25.9;6.9	28.7;5.7	12	12	40	No	mix	NA	1	chronic low back pain	Pain	0	NA	1	30	0	0	NA	multi	North America	1	massage	Massage	table 2
1	1	148	JP	103	429	A8	Hernandez-Reif	2001	human-human	human-human	anxiety	anxiety (state)		-0.29;0.17	28.1;9.8	25.8;5.4	12	12	40	No	mix	NA	1	chronic low back pain	Pain	0	NA	10	300	34	0	NA	multi	North America	1	massage	Massage	table 2
1	1	149	JP	104	443	A8	Hernandez-Reif	2001	human-human	human-human	anxiety	anxiety (state)		0.47;0.10	-10.7;10.2	-6.6;6.9	22	20	53.5	No	f	NA	1	breast cancer	Cancer	0	1	1	30	0	0	NA	multi	North America	NA	massage	Massage	table 2
1	1	149	JP	104	444	A8	Hernandez-Reif	2001	human-human	human-human	anxiety	anxiety (state)		0.43;0.10	-8.8;7.4	-5.1;9.8	22	20	53.5	No	f	NA	1	breast cancer	Cancer	0	1	15	450	34	0	NA	multi	North America	NA	massage	Massage	table 2
1	1	166	HH	111	462	A62	Karagozoglu	2013	human-human	human-human	anxiety	anxiety (state)		0.37;0.10	26.70;7.35	29.50;7.68	20	20	49.97	No	mix	NA	1	cancer	Cancer	0	1	1	67.5	0	0	0	torso	Asia	0	massage	Massage	table 5, right after
1	1	171	HH	114	469	A65	Kim	2001	human-human	human-human	anxiety	anxiety (state)		0.10;0.07	26.14;19.04	27.73;12.77	29	30	57.42	No	mix	NA	1	cataract surgery	Surgery	0	1	1	5	0	0	0	hand	Asia	0	hand massage	Massage	table 2, after massage
1	1	173	HH	115	477	A66	Krohn	2011	human-human	human-human	anxious depression	anxiety (state)		0.90;0.15	F = 5.2	NA	16	13	59.68	No	f	NA	1	breast cancer	Cancer	0	1	10	300	34	0	0	multi	Europe	1	massage	Massage	results, T2, variance calculated from F value
1	1	178	KF	118	490	A69	Listing	2009	human-human	human-human	anxious depression	anxiety (state)		0.67;0.06	p=0.007	NA	44	28	NA, because sample sizes decreased	No	f	f	1	breast cancer	Cancer	0	1	10	300	34	0	0	multi	Europe	1	massage	Massage	table 5, Children received 2 15 min. massages once or twice a week. The amount of weeks depended on when they were discharged, so it differed per child
1	1	181	JP	120	506	A71	Lindgren	2013	human-human	human-human	anxiety	anxiety (state)		2.07;0.31	27.4;7.1	46.6;11.0	10	10	65.9	No	NA	NA	1	aortic surgery	Surgery	0	1	1	60	0	0	0	multi	Europe	1	massage	Massage	table 2, 1:30am group
1	1	189	JP	126	533	A76	Mitchinson	2007	human-human	human-human	anxiety	anxiety (state)		0.32;0.01	1.1;2.6	0.4;1.7	200	202	63.8	No	mix	NA	1	postoperative pain	Surgery	0	NA	1	20	0	0	0	torso	North America	1	massage	Massage	table 3, massage to individual attention
1	1	189	JP	126	534	A76	Mitchinson	2007	human-human	human-human	anxiety	anxiety (state)		0.09;0.01	0.6;2.2	0.4;1.9	200	202	63.8	No	mix	NA	1	postoperative pain	Surgery	0	NA	2	40	1	0	0	torso	North America	1	massage	Massage	table 3, massage to individual attention
1	1	189	JP	126	535	A76	Mitchinson	2007	human-human	human-human	anxiety	anxiety (state)		0;0.01	0.6;1.7	0.6;1.8	200	202	63.8	No	mix	NA	1	postoperative pain	Surgery	0	NA	3	60	2	0	0	torso	North America	1	massage	Massage	table 3, massage to individual attention
1	1	189	JP	126	536	A76	Mitchinson	2007	human-human	human-human	anxiety	anxiety (state)		0.29;0.01	0.6;1.9	0.1;1.5	200	202	63.8	No	mix	NA	1	postoperative pain	Surgery	0	NA	4	80	3	0	0	torso	North America	1	massage	Massage	table 3, massage to individual attention
1	1	189	JP	126	537	A76	Mitchinson	2007	human-human	human-human	anxiety	anxiety (state)		0.06;0.01	0.5;1.7	0.4;1.8	200	202	63.8	No	mix	NA	1	postoperative pain	Surgery	0	NA	5	100	4	0	0	torso	North America	1	massage	Massage	table 3, massage to individual attention
1	1	195	JP	128	543	A78	Mok	2004	human-human	human-human	anxiety	anxiety (state)		2.39;0.07	28.6;4.34	40.9;5.86	51	51	73.2	No	mix	NA	1	stroke	Other	0	1	7	70	6	NA	0	torso	Asia	1	massage	Massage	table 2
1	1	212	JP	139	592	A87	Preyde	2000	human-human	human-human	anxiety	anxiety (state)		1.27;0.10	23.96;3.8	30.91;6.9	25	22	48.13	No	mix	NA	1	back pain	Pain	0	NA	6	195	29	0	0	multi	North America	1	massage	Massage	table 3, anxiety,, comprehensive massage vs exercise
1	1	212	JP	140	593	A87	Preyde	2000	human-human	human-human	anxiety	anxiety (state)		0.44;0.08	28.96;8.4	32.54;7.8	25	26	44.15	No	mix	NA	1	back pain	Pain	0	NA	6	195	29	0	0	multi	North America	1	massage	Massage	table 3, anxiety, soft tissue vs laser
1	1	248	KF	156	679	A98	Albert	2009	human-human	human-human	tension	anxiety (state)		0.14;0.02	-3.85;6.4	-2.99;6.3	126	126	65	No	mix	NA	1	heart surgery	Surgery	0	1	2	60	4	0	0	multi	North America	1	massage	Massage	table 3; results; difference between postoperative scores and preoperative scores, so larger difference between the two means better response to massage
1	1	305	JP	166	718	A107	Haynes	2022	object-human	human-object	anxiety	anxiety (state)		0.23;0.05	Avg ES 718;719	NA	45	40	NA	No	mix	NA	0	NA	None	0	0	1	2023-03-08	0	0	0	torso	Europe	1	haptic touch	Other	results, vs meditation control
1	1	305	JP	166	720	A107	Haynes	2022	object-human	human-object	anxiety	anxiety (state)		0.31;0.05	t = 1.44, p = 0.15	NA	45	44	NA	No	mix	NA	0	NA	None	0	0	2	2023-06-16	0	0	0	torso	Europe	1	haptic touch	Other	results, vs nothing control
1	1	307	JP	168	727	A109	Serrano	2016	object-human	human-object	anxiety	anxiety (state)		0.02;0.06	0.91;1.56	0.94;0.91	33	34	2022-05-27	No	mix	NA	0	NA	None	0	0	1	NA	0	0	0	hand	Europe	1	grass touch	Other	table 3
1	1	307	JP	169	728	A109	Serrano	2016	object-human	human-object	anxiety	anxiety (state)		-0.29;0.06	1.24;1.76	0.83;0.94	33	36	2022-05-27	No	mix	NA	0	NA	None	0	0	1	NA	0	0	0	hand	Europe	1	grass touch	Other	table 4
1	1	324	JP	172	744	A112	Shiloh	2003	animal-human	Other	anxiety (state)	anxiety (state)		0.76;0.18	28.54;7.33	34.36;8.02	13	11	27.0	No	mix	NA	0	NA	None	0	1	1	2	0	0	0	hand	Asia	1	petting	Other	table 2, rabbit
1	1	324	JP	172	745	A112	Shiloh	2003	animal-human	Other	anxiety	anxiety (state)		0.68;0.18	28.91;7.93	34.36;8.02	11	11	25.0	No	mix	NA	0	NA	None	0	1	1	2	0	0	0	hand	Asia	1	petting	Other	table 2, turtle
1	1	324	JP	172	746	A112	Shiloh	2003	object-human	human-object	anxiety	anxiety (state)		0.24;0.18	32.09;10.82	34.36;8.02	11	11	2023-05-26	No	mix	NA	0	NA	None	0	0	1	2	0	0	0	hand	Asia	1	petting	Other	table 2, toy rabbit
1	1	324	JP	172	747	A112	Shiloh	2003	object-human	human-object	anxiety	anxiety (state)		0.00;0.17	34.33;9.39	34.36;8.02	12	11	27.52	No	mix	NA	0	NA	None	0	0	1	2	0	0	0	hand	Asia	1	petting	Other	table 2, toy turtle
1	1	331	JP	174	750	A114	Yamazaki	2016	object-human	human-object	anxiety (state)	anxiety (state)		0.01;0.14	27.86;4.53	28.07;3.35	15	14	64.52	No	mix	NA	0	NA	None	0	0	1	15	0	0	0	torso	Asia	1	hug	Other	results
1	1	002	JP	2	6	A2	Campeau	2007	human-human	human-human	anxiety	anxiety (state/trait)		-0.06;0.04	p = 0.73	NA	52	48	NA	No	mix	NA	1	Cancer	Cancer	0	1	10	150	9	0	0	multi	North America	1	massage	Massage	results, p value
1	1	040	JP	28	122	A11	Mokaberian	2021	human-human	human-human	anxiety	anxiety (state/trait)		0.96;0.11	37.98;0.76	38.85;1.04	20	20	NA	No	f	mix	0	NA	None	0	1	30	600	9	1	NA	multi	Asia	1	massage	Massage	table 3
1	1	055	JP	39	164	A21	O'Higgins	2008	human-object	human-object	anxiety	anxiety (state/trait)		0.03;0.06	37.6;11.15	37.97;14.25	31	31	NA	No	f	NA	1	postnatal depression	Depression	0	0	4	240	NA	0	0	hand	Europe	1	massage	Massage	table 1
1	1	030	JP	22	75	A8	Hernandez-Reif	1998	human-human	human-human	anxiety	anxiety (trait)		0.44;0.17	49.5;11.3	55.0;13.7	12	12	39.9	No	NA	NA	1	migraine	Pain	0	1	9	270	34	0	NA	head	North America	1	massage	Massage	table 1
1	1	031	JP	23	89	A8	Hernandez-Reif	2004	human-human	human-human	anxiety	anxiety (trait)		0.25;0.12	3;3	4;5	18	16	52.9	No	f	f	1	breast cancer	Cancer	0	1	15	450	34	0	NA	multi	North America	1	massage	Massage	table 3, SCL91
1	1	041	JP	29	127	A12	Pinazo	2020	human-human	human-human	fear of death	anxiety (trait)		0.41;0.05	Avg ES 127,128	NA	45	45	30.99	No	mix	NA	0	NA	None	1	0	1	0.33	0	0	0	torso	Europe	1	hug	Other	table 1
1	1	060	JP	41	xx	A23	Ahles	1999	human-human	human-human	anxiety	anxiety (trait)		0.32;0.12	35.20;2.17	37.94;2.17	16	18	41.83	No	mix	f	1	cancer	Cancer	0	1	5	100	2023-05-10	0	0	multi	North America	1	massage	Massage	table 2
1	1	060	JP	41	xx	A23	Ahles	1999	human-human	human-human	anxiety	anxiety (trait)		-0.13;0.12	34.83;2.26	33.78;1.86	16	18	41.83	No	mix	f	1	cancer	Cancer	0	1	7.65	153	20	0	0	multi	North America	1	massage	Massage	table 2
1	1	148	JP	103	430	A8	Hernandez-Reif	2001	human-human	human-human	anxiety	anxiety (trait)		0.99;0.19	2.9;2.9	6.7;4.6	12	12	40	No	mix	NA	1	chronic low back pain	Pain	0	NA	10	300	34	0	NA	multi	North America	1	massage	Massage	table 3, SCL-90
1	1	149	JP	104	445	A8	Hernandez-Reif	2001	human-human	human-human	anxiety	anxiety (trait)		0.20;0.10	-2.2;6.2	-0.9;7.3	22	20	53.5	No	f	NA	1	breast cancer	Cancer	0	1	15	450	34	0	NA	multi	North America	NA	massage	Massage	table 2, SCL-90
1	1	209	JP	136	576	A85	Oliveira	2012	human-human	human-human	anxiety	anxiety (trait)		0.71;0.14	6.4;8.4	12.4;8.6	15	15	NA	No	f	NA	0	NA	None	0	1	16	960	59	0	0	multi	South America	1	massage	Massage	table 2
1	1	209	JP	137	577	A85	Oliveira	2012	human-human	human-human	anxiety	anxiety (trait)		0.43;0.14	9.2;6.0	12.4;8.6	14	15	NA	No	f	NA	0	NA	None	0	1	16	960	59	0	0	multi	South America	1	passive movement	Other	table 2
1	1	209	JP	136	578	A85	Oliveira	2012	human-human	human-human	anxiety	anxiety (trait)		0.98;0.15	6.4;7.4	13.4;6.9	15	15	NA	No	f	NA	0	NA	None	0	1	32	1920	119	0	0	multi	South America	1	massage	Massage	table 2
1	1	209	JP	137	579	A85	Oliveira	2012	human-human	human-human	anxiety	anxiety (trait)		0.43;0.14	10.2;8.1	13.4;6.9	14	15	NA	No	f	NA	0	NA	None	0	1	32	1920	119	0	0	multi	South America	1	passive movement	Other	table 2
1	1	221	JP	142	622	A89	Rodriguez-Mansilla	2014	human-human	human-human	anxiety	anxiety (trait)		1.48;0.14	18.7;5.1	25.0;3.0	19	17	NA	No	mix	NA	1	dementia	Neurological	0	1	20	400	29	0	1	multi	Europe	1	massage	Massage	massage, table 1 (measurement 1), moderate
1	1	221	JP	143	623	A89	Rodriguez-Mansilla	2014	human-human	human-human	anxiety	anxiety (trait)		2.45;0.19	15.8;4.3	25.0;3.0	20	17	NA	No	mix	NA	1	dementia	Neurological	0	1	20	400	29	0	1	head	Europe	1	acupressure	Other	ear acupressure, table 1 (measurement 1), moderate
1	1	221	JP	144	624	A89	Rodriguez-Mansilla	2014	human-human	human-human	anxiety	anxiety (trait)		0.22;0.12	23.8;3.7	24.5;2.7	16	18	NA	No	mix	NA	1	dementia	Neurological	0	1	20	400	29	0	1	multi	Europe	1	massage	Massage	massage, table 1 (measurement 1), severe
1	1	221	JP	145	625	A89	Rodriguez-Mansilla	2014	human-human	human-human	anxiety	anxiety (trait)		1.44;0.13	17.5;6.2	24.5;2.7	20	18	NA	No	mix	NA	1	dementia	Neurological	0	1	20	400	29	0	1	head	Europe	1	acupressure	Other	ear acupressure, table 1 (measurement 1), severe
1	1	221	JP	142	626	A89	Rodriguez-Mansilla	2014	human-human	human-human	anxiety	anxiety (trait)		2.56;0.20	17.1;4.1	26.1;2.7	19	17	NA	No	mix	NA	1	dementia	Neurological	0	1	40	800	58	0	1	multi	Europe	1	massage	Massage	massage, table 1 (measurement 2), moderate
1	1	221	JP	143	627	A89	Rodriguez-Mansilla	2014	human-human	human-human	anxiety	anxiety (trait)		3.34;0.26	13.9;4.3	26.1;2.7	20	17	NA	No	mix	NA	1	dementia	Neurological	0	1	40	800	58	0	1	head	Europe	1	acupressure	Other	ear acupressure, table 1 (measurement 2), moderate
1	1	221	JP	144	628	A89	Rodriguez-Mansilla	2014	human-human	human-human	anxiety	anxiety (trait)		0.87;0.13	22.4;3.8	25.4;3.1	16	18	NA	No	mix	NA	1	dementia	Neurological	0	1	40	800	58	0	1	multi	Europe	1	massage	Massage	massage, table 1 (measurement 2), severe
1	1	221	JP	145	629	A89	Rodriguez-Mansilla	2014	human-human	human-human	anxiety	anxiety (trait)		1.86;0.15	15.4;6.8	25.4;3.1	20	18	NA	No	mix	NA	1	dementia	Neurological	0	1	40	800	58	0	1	head	Europe	1	acupressure	Other	ear acupressure, table 1 (measurement 2), severe
1	1	221	JP	142	630	A89	Rodriguez-Mansilla	2014	human-human	human-human	anxiety	anxiety (trait)		2.87;0.23	16.2;4.5	27.4;3.1	19	17	NA	No	mix	NA	1	dementia	Neurological	0	1	60	1200	87	0	1	multi	Europe	1	massage	Massage	massage, table 1 (measurement 3), moderate
1	1	221	JP	143	631	A89	Rodriguez-Mansilla	2014	human-human	human-human	anxiety	anxiety (trait)		3.85;0.31	11.8;4.7	27.4;3.1	20	17	NA	No	mix	NA	1	dementia	Neurological	0	1	60	1200	87	0	1	head	Europe	1	acupressure	Other	ear acupressure, table 1 (measurement 3, moderate
1	1	221	JP	144	632	A89	Rodriguez-Mansilla	2014	human-human	human-human	anxiety	anxiety (trait)		1.88;0.17	20.3;3.8	26.7;3.0	16	18	NA	No	mix	NA	1	dementia	Neurological	0	1	60	1200	87	0	1	multi	Europe	1	massage	Massage	massage, table 1 (measurement 3), severe
1	1	221	JP	145	633	A89	Rodriguez-Mansilla	2014	human-human	human-human	anxiety	anxiety (trait)		2.33;0.18	14.25;6.8	26.7;3.0	20	18	NA	No	mix	NA	1	dementia	Neurological	0	1	60	1200	87	0	1	head	Europe	1	acupressure	Other	ear acupressure, table 1 (measurement 3), severe
1	1	235	JP	151	659	A93	Suzuki	2010	human-human	human-human	anxiety	anxiety (trait)		0.27;0.14	1.07;1.44	1.64;2.65	14	14	88.35	No	mix	NA	1	dementia	Neurological	0	1	24.64	739.2	41	0	0	multi	Asia	NA	massage	Massage	table 2
1	1	248	JP	156	675	A98	Albert	2009	human-human	human-human	anxiety	anxiety (trait)		0.21;0.02	-2.89;8.9	-0.97;9.0	126	126	65	No	mix	NA	1	heart disease	Other	0	1	2	60	4	0	0	multi	North America	1	massage	Massage	table 3; not sure about the direction of the effect size
1	1	101	HH	75	322	A44	El-Farrash	2020	human-human	human-human	arousal	arousal		-0.63;0.05	4.20;0.41	3.85;0.67	40	40	newborn	Yes	mix	mix	1	Preterm	Premature Birth	0	1	7	420	6	1	0	multi	Africa	1	kangaroo	Kangaroo	table 3, KMC 60 vs. control
1	1	101	HH	76	323	A44	El-Farrash	2020	human-human	human-human	arousal	arousal		-1.58;0.07	4.80;0.52	3.85;0.67	40	40	newborn	Yes	mix	mix	1	Preterm	Premature Birth	0	1	7	840	6	1	0	multi	Africa	1	kangaroo	Kangaroo	table 3, KMC 120 vs. control
1	1	161	HH	108	454	A59	Kashaninia	2008	human-human	human-human	fussy arousal	arousal		1.38;0.13	6%, 3 of 50	44%, 22 of 50	50	50	newborn	Yes	mix	f	0	NA	None	0	1	1	10	0	1	0	multi	Asia	1	kangaroo	Kangaroo	table 2, fussy, percentages given that were calculated to n's
1	1	246	KF	155	672	A97	Yang	2015	human-human	human-human	agitation (CMAI)	arousal		0.19;0.04	43.24;10.00	41.72;5.08	56	57	83.41	No	mix	NA	1	dementia	Neurodegenerative	0	1	20	300	27	0	0	multi	Asia	1	acupressure	Other	table 2
1	1	307	HH	168	733	A109	Serrano	2016	object-human	human-object	arousal	arousal		0.30;0.06	1.79;1.49	2.24;1.47	33	34	2022-05-27	No	mix	NA	0	NA	None	0	1	1	NA	0	0	0	hand	Europe	1	haptic touch	Other	table 1, VR vs. touch, post-test
1	1	307	HH	169	734	A109	Serrano	2016	object-human	human-object	arousal	arousal		-0.03;0.06	2.03;1.51	2.00;1.30	33	36	2022-05-27	No	mix	NA	0	NA	None	0	1	1	NA	0	0	0	hand	Europe	1	haptic touch	Other
1	1	011	HH	12	37	A6	Field	1997	human-human	human-human	autism behavior	autism behavior		0.96;0.22	F = 5.11, p < .05	NA	11	11	2022-05-04	No	mix	NA	1	Autism	Neurological	0	1	8	120	27	0	0	multi	North America	1	massage	Massage	table 1
1	1	223	KF	146	640	A90	Scafidi	1986	human-human	human-human	autonomic stability	autonomic stability		-0.38;0.1	6.4;1	6.8;1.1	20	20	newborn	Yes	NA	NA	1	preterm	Premature Birth	0	1	30	450	9	0	0	multi	North America	1	tactile-kinesthetic stimulation	Other	table 5
1	1	224	KF	147	647	A90	Scafidi	1990	human-human	human-human	autonomic stability	autonomic stability		0;0.1	6.7;1.2	6.7;1.1	20	20	newborn	Yes	mix	NA	1	preterm	Premature Birth	0	1	30	450	9	0	0	multi	North America	0	massage	Massage	table 4
1	1	225	KF	148	653	A90	Scafidi	1996	human-human	human-human	autonomic stability	autonomic stability		1.97;0.21	6.2;0.7	5.0;0.5	14	14	newborn	Yes	NA	NA	0	NA	None	0	1	2023-08-04	216	9	0	0	multi	North America	1	massage	Massage	table 2
1	1	241	KF	153	669	A95	Wheeden	1993	human-human	human-human	autonomic stability	autonomic stability		0.20;0.13	5.7;1.8	5.4;1.1	15	15	newborn	Yes	NA	NA	1	preterm	Premature Birth	0	1	30	450	9	0	0	multi	North America	1	massage	Massage	table 5
1	1	122	HH	181	374	A116	Filho	2015	human-human	human-human	bacterial decolonization	bacterial decolonization		0.05;0.06	28 of 53	11 of 49	53	49	newborn	Yes	mix	f	0	NA	None	0	1	12	720	6	1	0	multi	South America	1	skin-to-skin contact	Kangaroo	table 2
1	1	202	KF	132	561	A82	Negahban	2013	human-human	human-human	balance (BBS)	balance		1.45;0.21	-4.75;6.36	2.16;2.28	12	12	36.58	No	mix	NA	1	multiple sclerosis	Neurological	0	1	15	450	20	0	NA	multi	Asia	1	massage	Massage	table 3
1	1	202	KF	133	562	A82	Negahban	2013	human-human	human-human	balance (BBS)	balance		0.72;0.18	-8;2.82	-5.33;4.39	12	12	36.67	No	mix	NA	1	multiple sclerosis	Neurological	0	1	15	450	20	0	NA	multi	Asia	1	massage	Massage	table 3; exercise as control group
1	1	084	HH	65	292	A39	Christensson	1992	human-human	human-human	blood glucose	blood sugar		0.87;0.09	3.17;0.7	2.56;0.71	25	25	newborn	Yes	NA	f	0	NA	None	0	1	1	90	0	1	0	multi	Europe	1	skin-to-skin contact	Kangaroo	table 4
1	1	171	HH	114	474	A65	Kim	2001	human-human	human-human	blood sugar	blood sugar		0.06;0.07	105.96;16.15	106.97;14.99	29	30	57.42	No	mix	NA	1	cataract surgery	Surgery	0	1	1	5	0	0	0	hand	Asia	0	hand massage	Massage	table 4, after massage
1	1	181	JP	120	502	A71	Lindgren	2013	human-human	human-human	glucose	blood sugar		0.74;0.23	6.49;1.34	7.83;2.24	10	9	NA	No	NA	NA	1	aortic surgery	Surgery	0	1	1	60	0	0	0	multi	Europe	1	massage	Massage	table 2, 1:30am group; not sure about direction of the effect size
1	1	032	JP	24	98	A8	Hernandez-Reif	1998	human-human	human-human	body satisfaction	body satisfaction		0.56;0.18	Avg ES 98,99	NA	12	12	47.9	No	mix	NA	1	MS	Neurological	0	1	10	450	34	0	NA	multi	North America	1	massage	Massage	table 2, satisfaction
1	1	067	JP	178	xx	A27	Basiri-Moghadam	2015	human-human	human-human	defecation frequency	bowel movements		0.70;0.11	3.20;1.00	2.45;1.15	20	20	newborn	Yes	mix	NA	1	preterm infant	Premature Birth	0	1	2023-05-03	70	1	0	0	multi	Asia	1	massage	Massage
1	1	067	JP	178	xx	A27	Basiri-Moghadam	2015	human-human	human-human	defecation frequency	bowel movements		0.90;0.11	4.53;1.35	3.50;0.89	20	20	newborn	Yes	mix	NA	1	preterm infant	Premature Birth	0	1	2023-05-05	110	2	0	0	multi	Asia	1	massage	Massage
1	1	067	JP	178	xx	A27	Basiri-Moghadam	2015	human-human	human-human	defecation frequency	bowel movements		0.74;0.11	4.79;0.98	3.81;1.60	20	20	newborn	Yes	mix	NA	1	preterm infant	Premature Birth	0	1	2023-05-07	150	3	0	0	multi	Asia	1	massage	Massage
1	1	083	HH	64	288	A38	Choi	2015	human-human	human-human	bowel movements	bowel movements		2.73;0.39	13.50;3.92	5.60;1.17	10	10	newborn	Yes	mix	NA	1	Prematurity	Premature Birth	0	1	28	420	13	0	0	NA	Asia	0	massage	Massage	table 2, week 2
1	1	090	HH	67	298	A41	Dalili	2016	human-human	human-human	defecation frequency	bowel movements		-0.56;0.08	1.8;0.9	2.4;1.2	27	28	newborn	Yes	mix	f	0	NA	None	0	1	1	52.5	0	1	NA	multi	Asia	1	massage	Massage	table 2, day 1
1	1	090	HH	67	299	A41	Dalili	2016	human-human	human-human	defecation frequency	bowel movements		-0.14;0.07	2.5;0.7	2.6;0.7	27	28	newborn	Yes	mix	f	0	NA	None	0	1	2	105	1	1	NA	multi	Asia	1	massage	Massage	table 2, day 2
1	1	090	HH	67	300	A41	Dalili	2016	human-human	human-human	defecation frequency	bowel movements		-0.13;0.07	2.6;0.7	2.7;0.8	27	28	newborn	Yes	mix	f	0	NA	None	0	1	3	157.5	2	1	NA	multi	Asia	1	massage	Massage	table 2, day 3
1	1	090	HH	67	301	A41	Dalili	2016	human-human	human-human	defecation frequency	bowel movements		-0.46;0.07	2.7;0.6	3;0.7	27	28	newborn	Yes	mix	f	0	NA	None	0	1	4	210	3	1	NA	multi	Asia	1	massage	Massage	table 2, day 4
1	1	096	HH	73	318	A42	Dieter	2003	human-human	human-human	daily bowel movements	bowel movements		0.42;0.13	2.3;0.9	1.9;1.0	16	16	newborn	Yes	mix	mix	1	Preterm	Premature Birth	0	1	15	225	4	0	0	multi	North America	1	massage	Massage	table 2
1	1	179	HH	119	496	A70	Lin	2015	human-human	human-human	defecation	bowel movements		0.47;0.07	5.0;1.5	4.3;1.5	27	29	newborn	Yes	mix	NA	1	jaundice	Other	0	1	4	70	1	0	0	multi	Asia	1	massage	Massage	table 4
1	1	179	HH	119	497	A70	Lin	2015	human-human	human-human	defecation	bowel movements		0.54;0.07	4.6;1.3	3.9;1.3	27	29	newborn	Yes	mix	NA	1	jaundice	Other	0	1	6	105	2	0	0	multi	Asia	1	massage	Massage	table 4
1	1	001	JP	1	4	A1	Bigelow	2012	human-human	human-human	cortisol	cortisol		-0.43;0.05	0.34;0.16	0.28;0.13	30	60	29.43	No	f	mix	1	Post-partum Depression	Depression	1	1	7	2520	6	1	1	multi	North America	0	skin-to-skin contact	Other	results, mean scores, 1 week
1	1	001	JP	1	5	A1	Bigelow	2012	human-human	human-human	cortisol	cortisol		0.07;0.05	0.23;0.10	0.24;0.16	30	60	29.43	No	f	mix	1	Post-partum Depression	Depression	1	1	30	5280	29	1	1	multi	North America	0	skin-to-skin contact	Other	results, mean scores, 1 month
1	1	008	JP	8	22	A5	Feldman	2010	human-human	human-human	cortisol	cortisol		0.73;0.09	6.54;0.93	7.35;1.87	20	33	newborn	Yes	mix	f	0	NA	None	1	NA	1	2	0	1	0	NA	Asia	1	maternal touch	Other	peak effect, table 1
1	1	008	JP	9	24	A5	Feldman	2010	human-human	human-human	cortisol	cortisol		0.06;0.08	6.19;1.38	6.28;1.41	20	33	2023-09-28	No	mix	f	0	NA	None	1	NA	1	2	0	1	0	NA	Asia	1	child touch	Other	peak effect, table 1
1	1	010	JP	11	33	A6	Field	2009	human-human	human-human	cortisol	cortisol		0.18;0.09	0.20;0.09	0.22;0.13	22	21	25.28	No	f	f	1	Prenatal depression	Depression	0	1	2022-02-05	104	41	0	NA	multi	North America	1	massage	Massage	table 3
1	1	017	JP	14	42	A6	Field	1997	human-human	human-human	cortisol	cortisol		0.70;0.21	1.1;0.4	1.5;0.7	10	10	2022-08-09	No	mix	f	1	Rheumatoid Arthritis	Pain	0	1	1	15	0	1	NA	multi	North America	1	massage	Massage	table 1
1	1	017	JP	14	43	A6	Field	1997	human-human	human-human	cortisol	cortisol		0.57;0.21	0.7;0.6	1.1;0.8	10	10	2022-08-09	No	mix	f	1	Rheumatoid Arthritis	Pain	0	1	30	450	29	1	NA	multi	North America	1	massage	Massage	table 1
1	1	025	JP	18	55	A6	Field	1996	human-human	human-human	cortisol	cortisol		0.73;0.09	1.6;0.5	2.0;0.6	26	24	2022-03-26	No	mix	NA	0	NA	None	0	1	1	15	0	0	NA	multi	North America	1	massage	Massage	table 2
1	1	025	JP	18	56	A6	Field	1996	human-human	human-human	cortisol	cortisol		0.18;0.08	2.0;0.5	2.1;0.6	26	24	2022-03-26	No	mix	NA	0	NA	None	0	1	10	150	34	0	NA	multi	North America	1	massage	Massage	table 2
1	1	031	JP	23	90	A8	Hernandez-Reif	2004	human-human	human-human	cortisol	cortisol		0.08;0.12	173;77	179;72	18	16	52.9	No	f	f	1	breast cancer	Cancer	0	1	15	450	34	0	NA	multi	North America	1	massage	Massage	table 3
1	1	037	JP	25	105	A9	Khilnani	2003	human-human	human-human	cortisol	cortisol		0.00;0.13	1,3;0.3	1.3;0.9	15	15	13	No	mix	mix	1	ADHD	Other	0	1	1	20	0	0	0	multi	North America	1	massage	Massage	table 1
1	1	037	JP	25	106	A9	Khilnani	2003	human-human	human-human	cortisol	cortisol		0.14;0.14	1.4;0.6	1.5;0.8	15	15	13	No	mix	mix	1	ADHD	Other	0	1	9	180	NA	0	0	multi	North America	1	massage	Massage	table 1
1	1	039	JP	26	116	A10	Leivadi	1999	human-human	human-human	cortisol	cortisol		0.14;0.13	1.0;0.9	1.1;0.4	15	15	2022-01-20	No	f	NA	0	NA	None	0	1	1	30	0	0	0	multi	Europe	1	massage	Massage	table 1
1	1	039	JP	26	117	A10	Leivadi	1999	human-human	human-human	cortisol	cortisol		0.11;0.13	1.1;1.0	1.2;0.8	15	15	2022-01-20	No	f	NA	0	NA	None	0	1	10	300	34	0	0	multi	Europe	1	massage	Massage	table 1
1	1	050	JP	38	161	A20	Ditzen	2007	human-human	human-human	cortisol	cortisol		0.83;0.11	p = 0.014 (p = 0.05/3)	NA	17	22	26.17	No	f	m	0	NA	None	0	NA	1	10	0	1	0	torso	Europe	1	massage	Massage	results, p values, no interaction control
1	1	059	JP	40	168	A22	Garner	2008	human-human	human-human	cortisol	cortisol		-1.92;0.20	16.4;2.1	12.1;2.4	16	13	NA	No	mix	f	1	mixed	Other	0	1	2023-03-04	86	2022-06-04	0	0	multi	Oceania	0	massage	Massage	table 2
1	1	066	JP	45	209	A26	Asadollahi	2016	human-human	human-human	cortisol	cortisol		0.04;0.08	1.25;0.49	1.27;0.48	27	23	newborn	Yes	mix	f	1	preterm infant	Premature Birth	0	1	15	225	4	1	0	multi	Asia	1	gentle touch	Other	table 2
1	1	066	JP	46	210	A26	Asadollahi	2016	human-human	human-human	cortisol	cortisol		0.50;0.08	1.04;0.45	1.27;0.48	27	23	newborn	Yes	mix	f	1	preterm infant	Premature Birth	0	1	15	225	4	1	0	multi	Asia	1	massage	Massage	table 2
1	1	071	JP	51	231	A30	Berretz	2021	human-human	human-human	cortisol	cortisol		0.69;0.11	1.34;0.76	1.89;0.84	21	19	2022-03-22	No	f	m	0	NA	None	1	0	1	0.33	0	1	0	torso	Europe	1	hug	Other	table 1
1	1	071	JP	52	232	A30	Berretz	2021	human-human	human-human	cortisol	cortisol		-0.29;0.11	2.28;0.77	2.06;0.77	18	18	2022-03-22	No	m	f	0	NA	None	1	0	1	0.33	0	1	0	torso	Europe	1	hug	Other	table 1
1	1	073	FM	179	249	A31	Billhult	2008	human-human	human-human	cortisol	cortisol		-0.2; 0.18	10.67; 26.59	5.22; 28.56	11	11	NA	No	f	NA	1	breast cancer	Cancer	0	1	10	200	24	0	0	multi	Europe	1	massage	Massage
1	1	101	HH	75	328	A44	El-Farrash	2020	human-human	human-human	saliva cortisol	cortisol		0.76;0.05	p < 0.001	NA	40	40	newborn	Yes	mix	mix	1	Preterm	Premature Birth	0	1	7	420	6	1	0	multi	Africa	1	kangaroo	Kangaroo	results, KMC 60 vs. control
1	1	101	HH	76	329	A44	El-Farrash	2020	human-human	human-human	saliva cortisol	cortisol		0.76;0.05	p < 0.001	NA	40	40	newborn	Yes	mix	mix	1	Preterm	Premature Birth	0	1	7	840	6	1	0	multi	Africa	1	kangaroo	Kangaroo	results, KMC 120 vs. control
1	1	146	JP	101	410	A8	Hernandez-Reif	2000	human-human	human-human	cortisol	cortisol		0.00;0.13	1.2;0.5	1.2;0.5	15	15	51.6	No	mix	NA	1	high blood pressure	Other	0	1	1	30	0	0	NA	multi	North America	1	massage	Massage	table 2
1	1	146	JP	101	411	A8	Hernandez-Reif	2000	human-human	human-human	cortisol	cortisol		0.36;0.13	1.2;0.6	1.4;0.5	15	15	51.6	No	mix	NA	1	high blood pressure	Other	0	1	10	300	34	0	NA	multi	North America	1	massage	Massage	table 2
1	1	147	JP	102	424	A8	Hernandez-Reif	2002	human-human	human-human	cortisol	cortisol		0.37;0.25	218;36	254;132	8	8	58	No	mix	NA	1	parkinson	Neurological	0	1	10	300	34	0	NA	multi	North America	1	massage	Massage	table 2
1	1	148	JP	103	433	A8	Hernandez-Reif	2001	human-human	human-human	cortisol	cortisol		-0.39;0.17	152;57	132;44	12	12	40	No	mix	NA	1	chronic low back pain	Pain	0	NA	10	300	34	0	NA	multi	North America	1	massage	Massage	table 3
1	1	153	JP	106	451	A58	Im	2009	human-human	human-human	cortisol	cortisol		2.33;0.17	-0.75;0.50	0.30;0.39	20	19	newborn	Yes	mix	NA	1	preterm	Premature Birth	0	1	30	450	14	0	0	multi	North America	1	yakson	Other	table 2
1	1	153	JP	107	452	A58	Im	2009	human-human	human-human	cortisol	cortisol		2.13;0.16	-0.62;0.47	0.30;0.39	20	19	newborn	Yes	mix	NA	1	preterm	Premature Birth	0	1	30	450	14	0	0	multi	North America	1	gentle touch	Other	table 2
1	1	171	HH	114	473	A65	Kim	2001	human-human	human-human	cortisol	cortisol		0.37;0.07	12.99;5.51	14.90;4.90	29	30	57.42	No	mix	NA	1	cataract surgery	Surgery	0	1	1	5	0	0	0	hand	Asia	0	hand massage	Massage	table 4, after massage
1	1	181	JP	120	500	A71	Lindgren	2013	human-human	human-human	cortisol	cortisol		-0.30;0.21	539.2;181.3	465.8;283.5	9	10	NA	No	NA	NA	1	aortic surgery	Surgery	0	1	1	60	0	0	0	multi	Europe	1	massage	Massage	table 2, 1:30am group
1	1	200	JP	131	556	A81	Mirnia	2017	human-human	human-human	cortisol	cortisol		0.10;0.09	59.56;59.2	66.36;71.22	23	22	newborn	Yes	mix	m	1	preterm	Premature Birth	0	1	1	45	0	1	0	multi	Asia	1	skin-to-skin contact	Kangaroo	table 3, after measurement
1	1	261	JP	158	693	A100	Kim	2016	human-human	human-human	cortisol	cortisol		4.00;0.52	16.3;2.0	23.9;1.8	11	12	42.6	No	f	NA	0	NA	None	0	1	20	300	69	0	0	head	Asia	1	massage	Massage	table 3, randomized is a bit unclear but I think it is a language thing; SDs are weird but no obvious error
1	1	261	JP	159	694	A100	Kim	2016	human-human	human-human	cortisol	cortisol		4.30;0.58	15.3;2.2	23.9;1.8	11	12	42.84	No	f	NA	0	NA	None	0	1	20	500	69	0	0	head	Asia	1	massage	Massage	table 3, randomized is a bit unclear but I think it is a language thing; SDs are weird but no obvious error
1	1	262	JP	160	701	A101	Bennett	2015	human-human	human-human	cortisol	cortisol		-0.02;0.11	6.89;2.70	6.84;3.50	18	18	21.36	No	mix	NA	0	NA	None	0	1	1	90	0	0	0	multi	Asia	1	massage	Massage	table 3
1	1	301	JP	162	709	A103	Willemse	2017	robot-human	human-object	cortisol	cortisol		0.82;0.11	-3.85;6.39	1.00;5.35	20	19	35.74	No	mix	NA	0	NA	None	0	0	1	4	0	0	0	shoulder	Europe	1	touch	Other	table 2, movies; not sure about direction of effect size
1	1	304	JP	165	717	A106	Sumioka	2013	robot-human	human-object	cortisol	cortisol		1.37;0.27	t = 2.9	NA	9	9	63.7	No	f	NA	0	NA	None	0	0	1	15	0	0	0	torso	Asia	1	hug	Other	results
1	1	329	JP	173	748	A113	Dreisoerner	2021	human-human	human-human	cortisol	cortisol		0.73;0.04	F = 14.13	NA	53	53	21.84	No	mix	mix	0	NA	None	0	1	1	0.33	0	1	0	multi	Europe	1	hug	Other	table 3, heart rate and affect data could be asked for
1	1	329	JP	173	749	A113	Dreisoerner	2021	human-human	human-human	cortisol	cortisol		0.57;0.04	F = 8.58	NA	53	53	21.84	No	mix	f	0	NA	None	1	0	1	0.33	0	0	0	torso	Europe	1	hug	Other	table 3, heart rate and affect data could be asked for
1	1	331	JP	174	751	A114	Yamazaki	2016	object-human	human-object	cortisol	cortisol		-0.02;0.14	1.70;0.96	1.63;0.89	15	14	64.53	No	mix	NA	0	NA	None	0	0	1	15	0	0	0	torso	Asia	1	hug	Other	results
1	1	333	JP	175	753	A106	Sumioka	2021	object-human	human-object	cortisol	cortisol		0.57;0.17	0.94;0.09	1.12;0.10	13	11	20.26	No	mix	NA	1	Autism	Neurological	0	0	1	10	0	0	0	torso	Asia	1	hug	Other	table 2, SEMs, it is within subject, but both groups are individually reported
1	1	100	FM	74	320	A43	Erlandsson	2007	human-human	human-human	crying	crying		2.04;0.21	13.4; 1.84	33.4; 3.38	15	14	newborn	Yes	mix	m	0	NA	None	0	1	1	90	0	1	0	multi	Europe	1	skin-to-skin contact	Kangaroo	standard errors, results
1	1	105	JP	78	336	A5	Feldman	2007	human-human	human-human	crying	crying		0;0.06	0.03;0.06	0.03;0.05	35	35	newborn	Yes	mix	f	1	preterm	Premature Birth	0	1	NA	1785.6	13	1	0	multi	Asia	0	kangaroo	Kangaroo	table 3
1	1	106	FM	79	341	A46	Ferreira	2010	human-human	human-human	crying (% time)	crying		0.21; 0.13	1.25; 4.03	2.68; 8.53	16	16	newborn	Yes	mix	NA	1	preterm	Premature Birth	0	1	9	90	2023-05-14	0	0	multi	South America	0	tactile and kinesthetic stimulation	Other
1	1	127	HH	88	375	A48	Gao	2015	human-human	human-human	crying	crying		1.95;0.08	34.3;16.6	60.4;8.9	38	37	newborn	Yes	mix	f	1	preterm	Premature Birth	0	1	1	30	0	1	0	multi	Asia	1	kangaroo	Kangaroo	table 4, during blood collection
1	1	132	FM	91	385	A51	Goldstein Ferber	2004	human-human	human-human	crying	crying		0.14; 0.09	3.44;6.57	4.18;4.05	25	22	newborn	Yes	mix	f	0	NA	None	0	1	1	60	0	1	0	multi	Asia	1	kangaroo	Kangaroo
1	1	136	JP	97	399	A54	Gray	2000	human-human	human-human	crying	crying		1.65;0.18	p < .0001	NA	15	15	newborn	Yes	mix	f	0	NA	None	0	1	1	2022-05-12	0	1	0	multi	North America	1	skin-to-skin contact	Kangaroo	results
1	1	161	HH	108	455	A59	Kashaninia	2008	human-human	human-human	crying	crying		1.19;0.08	46%, 23 of 50	88%, 44 of 50	50	50	newborn	Yes	mix	f	0	NA	None	0	1	1	10	0	1	0	multi	Asia	1	kangaroo	Kangaroo	table 2, whimper and vigorous together, percentages given that were calculated to n's
1	1	080	JP	58	270	A35	Cattaneo	2007	human-human	human-human	death rate	death rate		0.22;0.27	2 in 50	3 in 50	50	50	newborn	Yes	mix	f	1	preterm	Premature Birth	0	1	NA	NA	NA	1	0	multi	Africa	1	kangaroo	Kangaroo	table 5; not sure how to calculate this
1	1	080	JP	59	272	A35	Cattaneo	2007	human-human	human-human	death rate	death rate		0.00;1.23	0 in 52	0 in 54	52	54	newborn	Yes	mix	f	1	preterm	Premature Birth	0	1	NA	NA	NA	1	0	multi	Asia	1	kangaroo	Kangaroo	table 5; not sure how to calculate this
1	1	080	JP	60	274	A35	Cattaneo	2007	human-human	human-human	death rate	death rate		0.17;0.93	1 in 47	0 in 32	47	32	newborn	Yes	mix	f	1	preterm	Premature Birth	0	1	NA	NA	NA	1	0	multi	North America	1	kangaroo	Kangaroo	table 5; not sure how to calculate this
1	1	081	JP	61	276	A36	Charpak	1994	human-human	human-human	death rate	death rate		0.35;0.05	17 in 137	10 in 153	137	153	newborn	Yes	mix	f	1	preterm	Premature Birth	0	1	NA	NA	NA	1	0	multi	South America	0	kangaroo	Kangaroo	table 4; not sure how to calculate this
1	1	084	HH	65	294	A39	Christensson	1992	human-human	human-human	Delta base excess	Delta base excess		0.60;0.08	3.4;2.7	1.8;2.6	25	25	newborn	Yes	NA	f	0	NA	None	0	1	1	90	0	1	0	multi	Europe	1	skin-to-skin contact	Kangaroo	table 4
1	1	001	JP	1	1	A1	Bigelow	2012	human-human	human-human	depression	depression (trait)		0.56;0.05	Avg ES 1,3	NA	30	60	29.43	No	f	mix	1	Post-partum Depression	Depression	1	1	7	2520	6	1	1	multi	North America	0	skin-to-skin contact	Other	Edinburg depression, results, F value, 1 week
1	1	001	JP	1	2	A1	Bigelow	2012	human-human	human-human	depression	depression (trait)		0.40;0.05	F = 3.20	NA	30	60	29.43	No	f	mix	1	Post-partum Depression	Depression	1	1	30	5280	29	1	1	multi	North America	0	skin-to-skin contact	Other	Edinburg depression, results, F value, 1 month
1	1	004	JP	4	11	A3	Diego	2002	human-human	human-human	depression	depression (trait)		0.33;0.20	11.4;12.1	15.1;10.6	10	10	39.00	No	mix	NA	1	Spinal-chord injury	Other	0	NA	10	400	34	0	NA	multi	North America	1	massage	Massage	table 1
1	1	009	JP	10	27	A5	Feldman	2002	human-human	human-human	depression	depression (trait)		0.48;0.03	6.68;5.55	9.05;4.27	73	73	29.35	No	f	mix	0	NA	None	0	1	14	1597.2	13	1	0	multi	Asia	0	kangaroo	Kangaroo	table 3
1	1	010	JP	11	28	A6	Field	2009	human-human	human-human	depression - CESD	depression (trait)		0.13;0.09	Avg ES 28,29	NA	22	21	25.28	No	f	f	1	Prenatal depression	Depression	0	1	2022-02-05	104	41	0	NA	multi	North America	1	massage	Massage	table 3
1	1	022	JP	15	48	A6	Field	2009	human-human	human-human	depression	depression (trait)		0.73;0.03	14.8;8.5	21.5;10.0	88	61	2023-02-26	No	f	mix	1	depression	Depression	0	1	24	480	83	1	1	multi	North America	1	massage	Massage	table 2
1	1	030	JP	22	74	A8	Hernandez-Reif	1998	human-human	human-human	depression	depression (trait)		0.40;0.17	50.7;10.7	55.0;11.0	12	12	39.9	No	NA	NA	1	migraine	Pain	0	1	9	270	34	0	NA	head	North America	1	massage	Massage	table 1
1	1	031	JP	23	86	A8	Hernandez-Reif	2004	human-human	human-human	depression	depression (trait)		0.43;0.12	7;6	11;12	18	16	52.9	No	f	f	1	breast cancer	Cancer	0	1	15	450	34	0	NA	multi	North America	1	massage	Massage	table 3, SCL90
1	1	055	JP	39	163	A21	O'Higgins	2008	human-object	human-object	depression	depression (trait)		0.33;0.06	9.29;3.47	11.00;6.43	31	31	NA	No	f	NA	1	postnatal depression	Depression	0	0	4	240	NA	0	0	hand	Europe	1	massage	Massage	table 1
1	1	059	JP	40	166	A22	Garner	2008	human-human	human-human	depression	depression (trait)		-0.50;0.13	18.6;2.4	17.3;2.8	18	14	20.55	No	mix	f	1	mixed	Other	0	1	2023-03-04	86	2022-06-04	0	0	multi	Oceania	0	massage	Massage	table 2, times are a bit guessed...
1	1	060	JP	41	196	A23	Ahles	1999	human-human	human-human	depression	depression (trait)		0.19;0.12	7.43;1.59	8.88;2.19	16	18	41.83	No	mix	f	1	cancer	Cancer	0	1	5	100	2023-05-10	0	0	multi	North America	1	massage	Massage	table 3
1	1	060	JP	41	197	A23	Ahles	1999	human-human	human-human	depression	depression (trait)		-0.02;0.12	7.75;1.53	7.66;0.97	16	18	41.83	No	mix	f	1	cancer	Cancer	0	1	7.65	153	20	0	0	multi	North America	1	massage	Massage	table 3
1	1	074	JP	180	251	A31	Billhult	2007	human-human	human-human	depression	depression (trait)		0.61;0.11	-0.7;2.8	0.6;1.22	19	20	51.8	No	f	NA	1	breast cancer	Cancer	0	1	5	100	83	0	0	multi	Europe	1	massage	Massage	results
1	1	094	HH	72	309	A3	Diego	2001	human-human	human-human	depression	depression (trait)		0.75;0.18	15.16;8.75	22.16;9.78	12	12	17	No	mix	NA	1	HIV	Other	0	1	24	480	83	0	0	multi	North America	1	massage	Massage	table 2
1	1	109	FM	81	344	A6	Field	2002	human-human	human-human	depression (CES-D)	depression (trait)		0.6;0.21	12.3;9.5	17.1;5.3	10	10	50.9	No	mix	NA	1	fibromyalgia	Pain	0	1	10	300	34	0	0	multi	North America	1	massage	Massage
1	1	121	HH	87	369	A6	Field	2011	human-human	human-human	depression	depression (trait)		0.95;0.05	12.31;4.89	20.12;10.51	41	41	2023-06-26	No	f	NA	1	prenatal depression	Depression	0	1	24	480	83	0	NA	multi	North America	1	massage	Massage	table 1, massage vs. yoga, last day
1	1	146	JP	101	420	A8	Hernandez-Reif	2000	human-human	human-human	depression	depression (trait)		0.75;0.15	Avg ES 420,421	NA	15	15	51.6	No	mix	NA	1	high blood pressure	Other	0	1	10	300	34	0	NA	multi	North America	1	massage	Massage	table 2, CESD
1	1	148	JP	103	427	A8	Hernandez-Reif	2001	human-human	human-human	depression	depression (trait)		0.78;0.18	9.4;7.3	18.4;14.5	12	12	40	No	mix	NA	1	chronic low back pain	Pain	0	NA	10	300	34	0	NA	multi	North America	1	massage	Massage	table 3, SCL-90
1	1	149	JP	104	442	A8	Hernandez-Reif	2001	human-human	human-human	depression	depression (trait)		0.47;0.10	-6.5;10.2	-0.8;13.8	22	20	53.5	No	f	NA	1	breast cancer	Cancer	0	1	15	450	34	0	NA	multi	North America	NA	massage	Massage	table 2, SCL-90
1	1	173	HH	115	476	A66	Krohn	2011	human-human	human-human	depression	depression (trait)		1.39;0.16	F = 10.073	NA	16	13	59.68	No	f	NA	1	breast cancer	Cancer	0	1	10	300	34	0	0	multi	Europe	1	massage	Massage	results, T2, variance calculated from F value
1	1	209	JP	136	572	A85	Oliveira	2012	human-human	human-human	depression	depression (trait)		0.95;0.15	8.7;6.4	14.9;6.6	15	15	NA	No	f	NA	0	NA	None	0	1	16	960	59	0	0	multi	South America	1	massage	Massage	table 2
1	1	209	JP	137	573	A85	Oliveira	2012	human-human	human-human	depression	depression (trait)		0.37;0.14	12.2;8.0	14.9;6.6	14	15	NA	No	f	NA	0	NA	None	0	1	16	960	59	0	0	multi	South America	1	passive movement	Other	table 2
1	1	209	JP	136	574	A85	Oliveira	2012	human-human	human-human	depression	depression (trait)		1.42;0.17	6.4;5.6	15,4;7.0	15	15	NA	No	f	NA	0	NA	None	0	1	32	1920	119	0	0	multi	South America	1	massage	Massage	table 2
1	1	209	JP	137	575	A85	Oliveira	2012	human-human	human-human	depression	depression (trait)		0.63;0.14	10.9;7.4	15,4;7.0	14	15	NA	No	f	NA	0	NA	None	0	1	32	1920	119	0	0	multi	South America	1	passive movement	Other	table 2
1	1	221	JP	142	610	A89	Rodriguez-Mansilla	2014	human-human	human-human	depression	depression (trait)		1.47;0.14	5.1;2.1	7.6;1.1	19	17	NA	No	mix	NA	1	dementia	Neurological	0	1	20	400	29	0	1	multi	Europe	1	massage	Massage	massage, table 1 (measurement 1), moderate
1	1	221	JP	143	611	A89	Rodriguez-Mansilla	2014	human-human	human-human	depression	depression (trait)		2.40;0.19	4.4;1.5	7.6;1.1	20	17	NA	No	mix	NA	1	dementia	Neurological	0	1	20	400	29	0	1	head	Europe	1	acupressure	Other	ear acupressure, table 1 (measurement 1), moderate
1	1	221	JP	144	612	A89	Rodriguez-Mansilla	2014	human-human	human-human	depression	depression (trait)		0;0.12	7.2;1.4	7.2;1.2	16	18	NA	No	mix	NA	1	dementia	Neurological	0	1	20	400	29	0	1	multi	Europe	1	massage	Massage	massage, table 1 (measurement 1), severe
1	1	221	JP	145	613	A89	Rodriguez-Mansilla	2014	human-human	human-human	depression	depression (trait)		0.68;0.11	6.15;1.8	7.2;1.2	20	18	NA	No	mix	NA	1	dementia	Neurological	0	1	20	400	29	0	1	head	Europe	1	acupressure	Other	ear acupressure, table 1 (measurement 1), severe
1	1	221	JP	142	614	A89	Rodriguez-Mansilla	2014	human-human	human-human	depression	depression (trait)		2.04;0.17	4.6;2.2	8.1;0.9	19	17	NA	No	mix	NA	1	dementia	Neurological	0	1	40	800	58	0	1	multi	Europe	1	massage	Massage	massage, table 1 (measurement 2), moderate
1	1	221	JP	143	615	A89	Rodriguez-Mansilla	2014	human-human	human-human	depression	depression (trait)		2.69;0.21	4.0;1.9	8.1;0.9	20	17	NA	No	mix	NA	1	dementia	Neurological	0	1	40	800	58	0	1	head	Europe	1	acupressure	Other	ear acupressure, table 1 (measurement 2), moderate
1	1	221	JP	144	616	A89	Rodriguez-Mansilla	2014	human-human	human-human	depression	depression (trait)		1.11;0.14	6.4;1.4	7.9;1.3	16	18	NA	No	mix	NA	1	dementia	Neurological	0	1	40	800	58	0	1	multi	Europe	1	massage	Massage	massage, table 1 (measurement 2), severe
1	1	221	JP	145	617	A89	Rodriguez-Mansilla	2014	human-human	human-human	depression	depression (trait)		1.61;0.14	5.45;1.7	7.9;1.3	20	18	NA	No	mix	NA	1	dementia	Neurological	0	1	40	800	58	0	1	head	Europe	1	acupressure	Other	ear acupressure, table 1 (measurement 2), severe
1	1	221	JP	142	618	A89	Rodriguez-Mansilla	2014	human-human	human-human	depression	depression (trait)		2.27;0.18	4.2;2.3	8.3;1.0	19	17	NA	No	mix	NA	1	dementia	Neurological	0	1	60	1200	87	0	1	multi	Europe	1	massage	Massage	massage, table 1 (measurement 3), moderate
1	1	221	JP	143	619	A89	Rodriguez-Mansilla	2014	human-human	human-human	depression	depression (trait)		3.09;0.24	3.5;1.9	8.3;1.0	20	17	NA	No	mix	NA	1	dementia	Neurological	0	1	60	1200	87	0	1	head	Europe	1	acupressure	Other	ear acupressure, table 1 (measurement 3, moderate
1	1	221	JP	144	620	A89	Rodriguez-Mansilla	2014	human-human	human-human	depression	depression (trait)		2.00;0.18	5.9;1.3	8.3;1.1	16	18	NA	No	mix	NA	1	dementia	Neurological	0	1	60	1200	87	0	1	multi	Europe	1	massage	Massage	massage, table 1 (measurement 3), severe
1	1	221	JP	145	621	A89	Rodriguez-Mansilla	2014	human-human	human-human	depression	depression (trait)		2.06;0.16	4.65;2.2	8.3;1.1	20	18	NA	No	mix	NA	1	dementia	Neurological	0	1	60	1200	87	0	1	head	Europe	1	acupressure	Other	ear acupressure, table 1 (measurement 3), severe
1	1	225	JP	148	649	A90	Scafidi	1996	human-human	human-human	depression	depression (trait)		0.25;0.14	3;0.4	2.9;0.4	14	14	newborn	Yes	NA	NA	0	NA	None	0	1	2023-08-04	216	9	0	0	multi	North America	1	massage	Massage	table 2
1	1	248	JP	156	673	A98	Albert	2009	human-human	human-human	depression	depression (trait)		-0.11;0.02	-0.49;2.0	-0.72;2.1	126	126	65	No	mix	NA	1	heart disease	Other	0	1	2	60	4	0	0	multi	North America	1	massage	Massage	table 3; not sure about the direction of the effect size
1	1	047	JP	35	149	A17	Hattan	2002	human-human	human-human	diastolic BP	diastolic BP		0.00;0.22	-4.22;7.05	-4.22;1.61	9	9	NA	No	mix	NA	1	Cardiac surgery	Surgery	0	NA	1	20	0	0	0	leg	Europe	1	massage	Massage	table 3
1	1	060	JP	41	169	A23	Ahles	1999	human-human	human-human	diastolic BP	diastolic BP		0.69;0.13	-4.75;1.76	-0.59;1.22	16	17	NA	No	mix	f	1	cancer	Cancer	0	1	2	40	6	0	0	multi	North America	1	massage	Massage	table 2, Helena used SEs
1	1	060	JP	41	170	A23	Ahles	1999	human-human	human-human	diastolic BP	diastolic BP		0.19;0.12	-3.31;3.73	-1.25;1.14	16	17	NA	No	mix	f	1	cancer	Cancer	0	1	5	100	13	0	0	multi	North America	1	massage	Massage	table 2
1	1	060	JP	41	171	A23	Ahles	1999	human-human	human-human	diastolic BP	diastolic BP		0.44;0.12	-2.13;2.31	1.07;1.32	16	17	NA	No	mix	f	1	cancer	Cancer	0	1	7.65	153	20	0	0	multi	North America	1	massage	Massage	table 2
1	1	068	JP	47	215	A28	Bauer	2010	human-human	human-human	diastolic BP	diastolic BP		0.11;0.04	-0.8;7.8	0.2;10.3	62	51	65.45	No	mix	NA	1	cardiac surgery	Surgery	0	1	1	20	0	0	0	multi	North America	1	massage	Massage	table 4
1	1	068	JP	47	216	A28	Bauer	2010	human-human	human-human	diastolic BP	diastolic BP		0.13;0.04	-1.8;9.5	-0.6;8.3	62	51	65.45	No	mix	NA	1	cardiac surgery	Surgery	0	1	2	40	2	0	0	multi	North America	1	massage	Massage	table 4
1	1	071	JP	51	235	A30	Berretz	2021	human-human	human-human	diastolic BP	diastolic BP		-0.28;0.10	81.24;14.86	77.90;7.56	21	19	2022-03-22	No	f	m	0	NA	None	1	0	1	0.33	0	1	0	torso	Europe	1	hug	Other	table 3
1	1	071	JP	52	236	A30	Berretz	2021	human-human	human-human	diastolic BP	diastolic BP		-0.43;0.11	96.78;13.26	91.00;13.72	18	18	2022-03-22	No	m	f	0	NA	None	1	0	1	0.33	0	1	0	torso	Europe	1	hug	Other	table 3
1	1	072	JP	53	242	A31	Billhult	2008	human-human	human-human	diastolic BP	diastolic BP		0.69;0.14	p = .07	NA	15	15	62	No	f	NA	1	breast cancer	Cancer	0	1	1	45	0	0	0	multi	Europe	1	massage	Massage	results
1	1	130	JP	90	380	A50	Givi	2013	human-human	human-human	diastolic BP	diastolic BP		1.65;0.11	76.32;3.77	81.36;2.13	25	25	NA	No	f	NA	0	NA	None	0	1	10	125	24	0	0	multi	Asia	1	massage	Massage	table 2
1	1	137	FM	98	401	A55	Grewen	2003	human-human	human-human	blood pressure (diastolic)	diastolic BP		0.45;0.02	F=9,36, p=0,003	NA	100	85	31.58	No	mix	mix	0	NA	None	1	NA	1	10.33	0	1	0	multi	Europe	1	hugging, close contact	Other
1	1	146	JP	101	416	A8	Hernandez-Reif	2000	human-human	human-human	diastolic BP	diastolic BP		0.61;0.14	Avg ES 416,418	NA	15	15	51.6	No	mix	NA	1	high blood pressure	Other	0	1	1	30	0	0	NA	multi	North America	1	massage	Massage	table 2
1	1	146	JP	101	417	A8	Hernandez-Reif	2000	human-human	human-human	diastolic BP	diastolic BP		0.57;0.14	Avg ES 417,419	NA	15	15	51.6	No	mix	NA	1	high blood pressure	Other	0	1	10	300	34	0	NA	multi	North America	1	massage	Massage	table 2
1	1	171	HH	114	471	A65	Kim	2001	human-human	human-human	distolic blood pressure	diastolic BP		0.10;0.07	79.14;11.02	80.33;13.25	29	30	57.42	No	mix	NA	1	cataract surgery	Surgery	0	1	1	5	0	0	0	hand	Asia	0	hand massage	Massage	table 3, after massage
1	1	181	JP	120	504	A71	Lindgren	2013	human-human	human-human	diastolic blood pressure	diastolic BP		-0.19;0.20	67.9;15.7	65.1;13.4	10	10	65.9	No	NA	NA	1	aortic surgery	Surgery	0	1	1	60	0	0	0	multi	Europe	1	massage	Massage	table 2, 1:30am group
1	1	195	JP	128	546	A78	Mok	2004	human-human	human-human	diastolic blood pressure	diastolic BP		1.72;0.05	68.5;5.87	78.4;5.64	51	51	73.2	No	mix	NA	1	stroke	Other	0	1	7	70	6	NA	0	torso	Asia	1	massage	Massage	table 2
1	1	199	JP	130	555	A80	Moyle	2014	human-human	human-human	diastolic blood pressure	diastolic BP		-0.91;0.08	-2.38;1.14	-3.38;1.07	25	28	86.53	No	mix	NA	1	dementia	Neurological	0	1	15	150	20	0	1	leg	Oceania	1	massage	Massage	table 1; not sure about the direction of the effect size
1	1	248	KF	156	683	A98	Albert	2009	human-human	human-human	diastolic blood pressure	diastolic BP		0.28;0.02	p=.03	NA	126	126	65	No	mix	NA	1	heart surgery	Surgery	0	1	1	30	2	0	0	multi	North America	1	massage	Massage	postoperative scores; table 3; results
1	1	248	KF	156	684	A98	Albert	2009	human-human	human-human	diastolic blood pressure	diastolic BP		0.07;0.02	p=.6	NA	126	126	65	No	mix	NA	1	heart surgery	Surgery	0	1	2	60	4	0	0	multi	North America	1	massage	Massage	postoperative scores; table 3; results
1	1	261	JP	158	697	A100	Kim	2016	human-human	human-human	diastolic BP	diastolic BP		4.03;0.53	89.6;2.6	98.9;2.0	11	12	42.6	No	f	NA	0	NA	None	0	1	20	300	69	0	0	head	Asia	1	massage	Massage	table 4; SDs are weird but no obvious error
1	1	261	JP	159	698	A100	Kim	2016	human-human	human-human	diastolic BP	diastolic BP		6.41;1.07	84.8;2.4	98.9;2.0	11	12	42.84	No	f	NA	0	NA	None	0	1	20	500	69	0	0	head	Asia	1	massage	Massage	table 4; SDs are weird but no obvious error
1	1	262	JP	160	703	A101	Bennett	2015	human-human	human-human	diastolic BP	diastolic BP		-0.83;0.12	65.98;6.56	60.63;6.36	18	18	21.36	No	mix	NA	0	NA	None	0	1	1	90	0	0	0	multi	Asia	1	massage	Massage	table 3
1	1	212	JP	139	586	A87	Preyde	2000	human-human	human-human	disability	disability		1.03;0.10	2.36;2.8	6.82;5.6	25	22	48.13	No	mix	NA	1	back pain	Pain	0	NA	6	195	29	0	0	multi	North America	1	massage	Massage	table 3, RDQ, comprehensive massage vs exercise
1	1	212	JP	140	587	A87	Preyde	2000	human-human	human-human	disability	disability		1.07;0.09	3.44;2.8	6.85;3.5	25	26	44.15	No	mix	NA	1	back pain	Pain	0	NA	6	195	29	0	0	multi	North America	1	massage	Massage	table 3, RDQ, soft tissue vs laser
1	1	109	FM	81	348	A6	Field	2002	human-human	human-human	disease assessment	disease assessment		0.67;0.21	1.7;0.9	2.3;0.9	10	10	50.9	No	mix	NA	1	fibromyalgia	Pain	0	1	10	300	34	0	0	multi	North America	1	massage	Massage
1	1	235	KF	151	660	A93	Suzuki	2010	human-human	human-human	emotional function (GBS)	emotional function (GBS)		0.10;0.14	11.50;6.35	10.93;5.54	14	14	88.35	No	mix	NA	1	dementia	Neurological	0	1	24.65	739.3	41	0	0	multi	Asia	NA	massage	Massage	table 2
1	1	060	JP	41	184	A23	Ahles	1999	human-human	human-human	fatigue	fatigue		0.73;0.13	-1.94;0.41	-0.47;0.59	16	17	NA	No	mix	f	1	cancer	Cancer	0	1	2	40	2023-05-03	0	0	multi	North America	1	massage	Massage	table 2
1	1	060	JP	41	185	A23	Ahles	1999	human-human	human-human	fatigue	fatigue		-0.35;0.12	-0.56;0.46	-1.13;0.36	16	17	NA	No	mix	f	1	cancer	Cancer	0	1	5	100	2023-05-10	0	0	multi	North America	1	massage	Massage	table 2
1	1	060	JP	41	186	A23	Ahles	1999	human-human	human-human	fatigue	fatigue		0.78;0.13	-1.71;0.55	-0.33;0.33	16	17	NA	No	mix	f	1	cancer	Cancer	0	1	7.65	153	20	0	0	multi	North America	1	massage	Massage	table 2
1	1	109	FM	81	347	A6	Field	2002	human-human	human-human	fatigue	fatigue		0.98;0.22	4.4;3.1	7.4;3.0	10	10	50.9	No	mix	NA	1	fibromyalgia	Pain	0	1	10	300	34	0	0	multi	North America	1	massage	Massage
1	1	166	HH	111	461	A62	Karagozoglu	2013	human-human	human-human	fatigue	fatigue		-0.24;0.10	44.5;23.10	39.55;17.67	20	20	49.97	No	mix	NA	1	cancer	Cancer	0	1	1	67.5	0	0	0	torso	Asia	0	massage	Massage	table 4, right after
1	1	178	KF	118	488	A69	Listing	2009	human-human	human-human	fatigue (GBB)	fatigue		0.36;0.06	Avg ES 488,489	NA	44	28	NA, because sample sizes decreased	No	f	f	1	breast cancer	Cancer	0	1	10	300	34	0	0	multi	Europe	1	massage	Massage	table 5, Children received 2 15 min. massages once or twice a week. The amount of weeks depended on when they were discharged, so it differed per child
1	1	202	JP	132	559	A82	Negahban	2013	human-human	human-human	fatigue	fatigue		1.82;0.24	8.08;7.58	-3;4.11	12	12	36.58	No	mix	NA	1	multiple sclerosis	Neurological	0	1	15	450	20	0	NA	multi	Asia	1	massage	Massage	table 3
1	1	202	JP	133	560	A82	Negahban	2013	human-human	human-human	fatigue	fatigue		-0.15;0.17	9.41;10.63	10.75;7.27	12	12	36.67	No	mix	NA	1	multiple sclerosis	Neurological	0	1	15	450	20	0	NA	multi	Asia	1	massage	Massage	table 3; exercise as control group
1	1	205	JP	134	564	A83	Nunes	2016	human-human	human-human	fatigue	fatigue		1.51;0.07	-15;14	0;1	37	37	38	No	mix	NA	0	NA	None	0	1	1	7	0	0	0	leg	South America	1	massage	Massage	table 2
1	1	211	JP	138	585	A86	Pope	1994	human-human	human-human	fatigue	fatigue		0.53;0.08	19.9;34.8	-1.5;45.5	29	24	NA	No	mix	NA	1	back pain	Pain	0	1	9	135	20	0	0	torso	North America	1	massage	Massage	table 3
1	1	248	KF	156	678	A98	Albert	2009	human-human	human-human	fatigue	fatigue		0.03;0.02	-0.69;7.5	-0.46;8.0	126	126	65	No	mix	NA	1	heart surgery	Surgery	0	1	2	60	4	0	0	multi	North America	1	massage	Massage	table 3; results; difference between postoperative scores and preoperative scores, so larger difference between the two means better response to massage
1	1	048	JP	36	155	A18	Eaton	1986	human-human	human-human	food intake	food intake		0.87;0.10	730;114	555;259	21	21	85.15	No	mix	NA	1	chronic organic brain syndrom	Other	0	NA	1	1	0	0	0	arm	North America	1	gentle touch	Other	table 1
1	1	048	JP	36	156	A18	Eaton	1986	human-human	human-human	food intake	food intake		0.55;0.10	751;128	672;159	21	21	85.15	No	mix	NA	1	chronic organic brain syndrom	Other	0	NA	2	2	1	0	0	arm	North America	1	gentle touch	Other	table 1
1	1	048	JP	36	157	A18	Eaton	1986	human-human	human-human	food intake	food intake		0.33;0.10	669;152	621;143	21	21	85.15	No	mix	NA	1	chronic organic brain syndrom	Other	0	NA	3	3	2	0	0	arm	North America	1	gentle touch	Other	table 1
1	1	048	JP	36	158	A18	Eaton	1986	human-human	human-human	food intake	food intake		1.40;0.12	764;112	547;188	21	21	85.15	No	mix	NA	1	chronic organic brain syndrom	Other	0	NA	4	4	3	0	0	arm	North America	1	gentle touch	Other	table 1
1	1	048	JP	36	159	A18	Eaton	1986	human-human	human-human	food intake	food intake		1.51;0.12	762;104	562;156	21	21	85.15	No	mix	NA	1	chronic organic brain syndrom	Other	0	NA	5	5	4	0	0	arm	North America	1	gentle touch	Other	table 1
1	1	083	HH	64	285	A38	Choi	2015	human-human	human-human	volume of milk feeding	food intake		0.56;0.21	248.00;79.55	216.00;10.32	10	10	newborn	Yes	mix	NA	1	Prematurity	Premature Birth	0	1	14	120	6	0	0	NA	Asia	0	massage	Massage	table 2, week 1
1	1	083	HH	64	286	A38	Choi	2015	human-human	human-human	volume of milk feeding	food intake		0.27;0.21	346.00;56.60	324.00;100.57	10	10	newborn	Yes	mix	NA	1	Prematurity	Premature Birth	0	1	28	420	13	0	0	NA	Asia	0	massage	Massage	table 2, week 2
1	1	091	HH	68	304	A3	Diego	2007	human-human	human-human	caloric intake	food intake		0.18;0.05	158.95;29.71	153.58;29.88	40	40	newborn	Yes	mix	NA	1	Preterm	Premature Birth	0	1	15	225	4	0	0	multi	North America	1	massage	Massage	table S1 (supplement)
1	1	092	HH	69	305	A3	Diego	2005	human-human	human-human	caloric intake	food intake		0.00;0.13	111;11.4	111;12.4	16	16	newborn	Yes	mix	NA	1	Preterm	Premature Birth	0	1	15	225	4	0	0	multi	North America	1	massage	Massage	table 2, massage vs control
1	1	096	HH	73	316	A42	Dieter	2003	human-human	human-human	daily formula intake	food intake		0.18;0.13	Avg ES 316,317	NA	16	16	newborn	Yes	mix	mix	1	Preterm	Premature Birth	0	1	15	225	4	0	0	multi	North America	1	massage	Massage	table 2
1	1	198	KF	129	548	A79	Moyer-Mileur	2013	human-human	human-human	caloric intake	food intake		-0.70;0.10	111.4;11.5	118.6;8.9	22	22	newborn	Yes	mix	NA	1	preterm	Premature Birth	0	1	12	240	6	0	0	multi	North America	1	massage	Massage	table 1
1	1	198	KF	129	549	A79	Moyer-Mileur	2013	human-human	human-human	caloric intake	food intake		-0.16;0.09	112.4;10.1	114.6;9.6	22	22	newborn	Yes	mix	NA	1	preterm	Premature Birth	0	1	24	480	13	0	0	multi	North America	1	massage	Massage	table 1
1	1	198	KF	129	550	A79	Moyer-Mileur	2013	human-human	human-human	caloric intake	food intake		-0.12;0.13	112.2;16.3	114.7;14.2	15	15	newborn	Yes	mix	NA	1	preterm	Premature Birth	0	1	36	720	20	0	0	multi	North America	1	massage	Massage	table 1
1	1	198	KF	129	551	A79	Moyer-Mileur	2013	human-human	human-human	caloric intake	food intake		1.02;0.22	117.1;5.0	110.7;7.4	11	10	newborn	Yes	mix	NA	1	preterm	Premature Birth	0	1	48	960	27	0	0	multi	North America	1	massage	Massage	table 1
1	1	083	HH	64	287	A38	Choi	2015	human-human	human-human	gastric residual frequency	gastric residual frequency		0.27;0.20	0.20;0.42	0.28;0.42	10	10	newborn	Yes	mix	NA	1	Prematurity	Premature Birth	0	1	28	420	13	0	0	NA	Asia	0	massage	Massage	table 2, week 2
1	1	127	HH	88	367	A48	Gao	2015	human-human	human-human	grimacing	grimacing		1.50;0.07	40.3;18.9	62.3;8.9	38	37	newborn	Yes	mix	f	1	preterm	Premature Birth	0	1	1	30	0	1	0	multi	Asia	1	kangaroo	Kangaroo	table 4, during blood collection
1	1	136	JP	97	398	A54	Gray	2000	human-human	human-human	grimacing	grimacing		1.65;0.18	p < .0001	NA	15	15	newborn	Yes	mix	f	0	NA	None	0	1	1	2022-05-12	0	1	0	multi	North America	1	skin-to-skin contact	Kangaroo	results
1	1	005	JP	5	14	A4	Edens	1992	human-human	human-human	heart rate	heart rate		0.18;0.17	94.5;11.6	97.4;20.2	12	12	NA	No	f	f	0	NA	None	0	1	1	NA	0	1	0	arm	North America	1	physical touch	Other	friend touch vs. friend no touch, time MA
1	1	005	HH	5	15	A4	Edens	1992	human-human	human-human	heart rate	heart rate		0.37;0.17	88.6;9.6	93.3;15.3	12	12	NA	No	f	f	0	NA	None	0	1	2	NA	0	1	0	arm	North America	1	physical touch	Other	friend touch vs. friend no touch, time MT
1	1	005	JP	6	16	A4	Edens	1992	human-human	human-human	heart rate	heart rate		-0.62;0.17	105.9;21.5	94.5;14.9	12	12	NA	No	f	f	0	NA	None	0	1	1	NA	0	0	0	arm	North America	1	physical touch	Other	stranger touch vs stranger no touch, time MA
1	1	005	HH	6	17	A4	Edens	1992	human-human	human-human	heart rate	heart rate		0.01;0.17	90.7;15.1	90.9;16.0	12	12	NA	No	f	f	0	NA	None	0	1	2	NA	0	0	0	arm	North America	1	physical touch	Other	stranger touch vs stranger no touch, time MT
1	1	008	JP	8	23	A5	Feldman	2010	human-human	human-human	vagal tone	heart rate		0.98;0.09	3.37;0.56	2.74;0.68	20	33	newborn	Yes	mix	f	0	NA	None	1	NA	1	2	0	1	0	NA	Asia	1	maternal touch	Other	peak effect, table 2
1	1	008	JP	9	25	A5	Feldman	2010	human-human	human-human	vagal tone	heart rate		-0.04;0.09	5.63;1.04	5.50;1.19	20	33	2023-09-28	No	mix	f	0	NA	None	1	NA	1	2	0	1	0	NA	Asia	1	child touch	Other	peak effect, table 2
1	1	047	JP	35	150	A17	Hattan	2002	human-human	human-human	pulse	heart rate		-0.63;0.23	10.89;8.03	-0.22;3.53	9	9	NA	No	mix	NA	1	Cardiac surgery	Surgery	0	NA	1	20	0	0	0	leg	Europe	1	massage	Massage	table 3
1	1	050	JP	38	162	A20	Ditzen	2007	human-human	human-human	heart rate	heart rate		0.84;0.13	p = 0.023 (p = 0.07/3)	NA	15	18	26.17	No	f	m	0	NA	None	0	NA	1	10	0	1	0	torso	Europe	1	massage	Massage	results, p values, social support control
1	1	060	JP	41	178	A23	Ahles	1999	human-human	human-human	pulse	heart rate		-0.11;0.12	0.13;2.22	-0.82;2.09	16	17	NA	No	mix	f	1	cancer	Cancer	0	1	2	40	2023-05-03	0	0	multi	North America	1	massage	Massage	table 2
1	1	060	JP	41	179	A23	Ahles	1999	human-human	human-human	pulse	heart rate		0.45;0.12	-7.00;2.40	-2.56;2.57	16	17	NA	No	mix	f	1	cancer	Cancer	0	1	5	100	2023-05-10	0	0	multi	North America	1	massage	Massage	table 2
1	1	060	JP	41	180	A23	Ahles	1999	human-human	human-human	pulse	heart rate		0.63;0.12	-7.20;2.56	-1.07;2.37	16	17	NA	No	mix	f	1	cancer	Cancer	0	1	7.65	153	20	0	0	multi	North America	1	massage	Massage	table 2
1	1	068	JP	47	219	A28	Bauer	2010	human-human	human-human	heart rate	heart rate		0.23;0.04	-0.5;6.0	1.3;9.3	62	51	65.45	No	mix	NA	1	cardiac surgery	Surgery	0	1	1	20	0	0	0	multi	North America	1	massage	Massage	table 4
1	1	068	JP	47	220	A28	Bauer	2010	human-human	human-human	heart rate	heart rate		0;0.04	-0.6;6.6	-0.6;7.1	62	51	65.45	No	mix	NA	1	cardiac surgery	Surgery	0	1	2	40	2	0	0	multi	North America	1	massage	Massage	table 4
1	1	070	JP	48	226	A29	Bergamm	2007	human-human	human-human	heart rate	heart rate		0.74;0.70	Avg ES 226,230	NA	20	14	newborn	Yes	mix	f	1	preterm infant	Premature Birth	1	1	1	60	0	1	0	multi	Africa	1	skin-to-skin contact	Kangaroo	table 3; don't really know how to calculate effect sizes from this data
1	1	072	JP	53	241	A31	Billhult	2008	human-human	human-human	heart rate	heart rate		0.79;0.14	p = .04	NA	15	15	62	No	f	NA	1	breast cancer	Cancer	0	1	1	45	0	0	0	multi	Europe	1	massage	Massage	figure 3
1	1	077	JP	55	261	A33	Can	2021	human-human	human-human	heart rate	heart rate		0.59;0.07	138.74;10.08	144.19;8.29	30	30	newborn	Yes	mix	f	1	preterm babies	Premature Birth	0	1	NA	NA	NA	1	0	multi	Asia	1	Yakson	Other	table 6, only evening
1	1	077	JP	56	262	A33	Can	2021	human-human	human-human	heart rate	heart rate		0.65;0.07	138.43;9.47	144.19;8.29	30	30	newborn	Yes	mix	f	1	preterm babies	Premature Birth	0	1	NA	NA	NA	1	0	multi	Asia	1	gentle touch	Other	table 6, only evening
1	1	082	JP	62	278	A37	Cho	2016	human-human	human-human	heart rate	heart rate		-0.30;0.10	149.55;10.52	146.30;11.42	20	20	newborn	Yes	mix	f	1	preterm	Premature Birth	0	1	10	300	20	1	0	multi	Asia	0	kangaroo	Kangaroo	table 3
1	1	084	HH	65	290	A39	Christensson	1992	human-human	human-human	heart rate	heart rate		0.51;0.08	136.6;6.9	140.7;9.0	25	25	newborn	Yes	NA	f	0	NA	None	0	1	1	90	0	1	0	multi	Europe	1	skin-to-skin contact	Kangaroo	table 4
1	1	105	JP	78	337	A5	Feldman	2007	human-human	human-human	heart period	heart rate		0.21;0.06	Avg ES 337,338	NA	35	35	newborn	Yes	mix	f	1	preterm	Premature Birth	0	1	NA	1785.6	13	1	0	multi	Asia	0	kangaroo	Kangaroo	table 3; not sure about the direction of the effect size
1	1	127	HH	88	377	A48	Gao	2015	human-human	human-human	heart rate	heart rate		0.73;0.07	154.4;10.2	162.0;10.5	38	37	newborn	Yes	mix	f	1	preterm	Premature Birth	0	1	1	30	0	1	0	multi	Asia	1	kangaroo	Kangaroo	table 4, during blood collection
1	1	137	FM	98	402	A55	Grewen	2003	human-human	human-human	heart rate	heart rate		0.54;0.02	F=13,42, p=0,0004	NA	100	85	31.58	No	mix	mix	0	NA	None	1	NA	1	10.33	0	1	0	multi	Europe	1	hugging, close contact	Other
1	1	170	HH	113	467	A64	Kim	2017	human-human	human-human	heart rate	heart rate		0.74;0.11	-5.20;5.96	-1.35;4.27	20	20	newborn	Yes	mix	m	1	intensive care unit	Premature Birth	0	1	5	50	4	1	0	multi	Asia	0	tactile stimulation	Other	table 2
1	1	171	HH	114	472	A65	Kim	2001	human-human	human-human	pulse rate	heart rate		0.42;0.07	66.41;8.79	70.60;10.80	29	30	57.42	No	mix	NA	1	cataract surgery	Surgery	0	1	1	5	0	0	0	hand	Asia	0	hand massage	Massage	table 3, after massage
1	1	181	KF	120	508	A71	Lindgren	2013	human-human	human-human	RR interval	heart rate		-0.30;0.20	Avg ES 508,509	NA	10	10	65.9	No	NA	NA	1	aortic surgery	Surgery	0	1	1	60	0	0	0	multi	Europe	1	massage	Massage	table 3
1	1	183	KF	121	510	A72	Luong	2016	human-human	human-human	heart rate (SCRIP)	heart rate		0.95;0.05	Avg ES 510,512	NA	50	50	newborn	Yes	mix	f	1	preterm	Premature Birth	0	1	1	120	0	1	0	multi	Asia	1	massage	Massage	table 5
1	1	183	KF	121	511	A72	Luong	2016	human-human	human-human	heart rate (SCRIP)	heart rate		0.62;0.04	Avg ES 511,513	NA	50	50	newborn	Yes	mix	f	1	preterm	Premature Birth	0	1	1	360	0	1	0	multi	Asia	1	massage	Massage	table 5
1	1	185	JP	124	518	A74	Mathai	2001	human-human	human-human	heart rate	heart rate		-0.20;0.08	133.24;6.1	132.17;4.39	25	25	newborn	Yes	mix	NA	1	preterm	Premature Birth	0	1	15	225	4	0	0	multi	Asia	1	massage	Massage	table 1, a bit unclear how long the treatment was...
1	1	195	JP	128	544	A78	Mok	2004	human-human	human-human	heart rate	heart rate		1.51;0.05	71.6;5.38	80.5;6.38	51	51	73.2	No	mix	NA	1	stroke	Other	0	1	7	70	6	NA	0	torso	Asia	1	massage	Massage	table 2
1	1	199	JP	130	553	A80	Moyle	2014	human-human	human-human	heart rate	heart rate		0.30;0.08	-0.89;0.75	-0.67;0.71	25	28	86.51	No	mix	NA	1	dementia	Neurological	0	1	15	150	20	0	1	leg	Oceania	1	massage	Massage	table 1; not sure about the direction of the effect size
1	1	223	JP	146	635	A90	Scafidi	1986	human-human	human-human	heart rate	heart rate		0;0.1	156.6;2.3	156.6;3.2	20	20	newborn	Yes	NA	NA	1	preterm	Premature Birth	0	1	30	450	9	0	0	multi	North America	1	tactile-kinesthetic stimulation	Other	table 1
1	1	224	JP	147	642	A90	Scafidi	1990	human-human	human-human	heart rate	heart rate		0;0.1	159.8;3.0	159.8;3.4	20	20	newborn	Yes	mix	NA	1	preterm	Premature Birth	0	1	30	450	9	0	0	multi	North America	0	massage	Massage	table 2
1	1	241	KF	153	663	A95	Wheeden	1993	human-human	human-human	heart rate	heart rate		-1.22;0.16	158.8;3.1	154.7;3.6	15	15	newborn	Yes	NA	NA	1	preterm	Premature Birth	0	1	30	450	9	0	0	multi	North America	1	massage	Massage	table 2
1	1	248	KF	156	685	A98	Albert	2009	human-human	human-human	heart rate	heart rate		0.16;0.02	p=.2	NA	126	126	65	No	mix	NA	1	heart surgery	Surgery	0	1	1	30	2	0	0	multi	North America	1	massage	Massage	postoperative scores; table 3; results
1	1	248	KF	156	686	A98	Albert	2009	human-human	human-human	heart rate	heart rate		0.13;0.02	p=.3	NA	126	126	65	No	mix	NA	1	heart surgery	Surgery	0	1	2	60	4	0	0	multi	North America	1	massage	Massage	postoperative scores; table 3; results
1	1	255	JP	157	689	A99	Ludington-Hoe	2004	human-human	human-human	heart rate	heart rate		0.09;0.17	148.19;11.97	149.07;6.58	11	13	newborn	Yes	mix	f	1	preterm	Premature Birth	0	1	NA	NA	NA	1	0	multi	North America	1	kangaroo	Kangaroo	table 2, only posttest
1	1	261	JP	158	699	A100	Kim	2016	human-human	human-human	heart rate	heart rate		1.28;0.21	73.3;7.1	80.1;2.9	11	12	42.6	No	f	NA	0	NA	None	0	1	20	300	69	0	0	head	Asia	1	massage	Massage	table 4; SDs are weird but no obvious error
1	1	261	JP	159	700	A100	Kim	2016	human-human	human-human	heart rate	heart rate		0.33;0.18	77.1;12.8	80.1;2.9	11	12	42.84	No	f	NA	0	NA	None	0	1	20	500	69	0	0	head	Asia	1	massage	Massage	table 4; SDs are weird but no obvious error
1	1	262	JP	160	704	A101	Bennett	2015	human-human	human-human	heart rate	heart rate		-0.61;0.12	68.04;6.50	64.48;5.18	18	18	21.36	No	mix	NA	0	NA	None	0	1	1	90	0	0	0	multi	Asia	1	massage	Massage	table 3
1	1	301	JP	162	710	A103	Willemse	2017	robot-human	human-object	heart rate	heart rate		-0.29;0.11	Avg ES 710,711	NA	20	19	35.75	No	mix	NA	0	NA	None	0	0	1	4	0	0	0	shoulder	Europe	1	touch	Other	table 2, movies; not sure about direction of effect size
1	1	303	JP	164	715	A105	Kelling	2016	robot-human	human-object	heart rate	heart rate		1.08;0.59	Avg ES 715;716	NA	4	4	NA	No	mix	NA	0	NA	None	0	0	1	0.25	0	0	0	arm	Europe	1	vibration touch	Other	results
1	1	335	JP	176	754	A103	Willemse	2019	robot-human	human-object	heart rate	heart rate		0.01;0.06	Avg ES 754,755	NA	33	32	47.9	No	mix	NA	0	NA	None	0	0	1	4	0	0	0	shoulder/arm	Europe	1	gentle touch	Other	table 3
1	1	338	JP	177	757	A115	Cabibhan	2017	object-human	human-object	heart rate	heart rate		1.00;0.22	-0.85;0.56	0.38;1.65	10	10	NA	No	m	NA	0	NA	None	0	0	1	2023-09-08	0	1	0	arm	Asia	NA	touch	Other	results, probably randomized control
1	1	338	JP	177	758	A115	Cabibhan	2017	object-human	human-object	heart rate	heart rate		1.62;0.27	-1.65;0.64	0.38;1.65	10	10	NA	No	m	NA	0	NA	None	0	0	1	2023-09-08	0	0	0	arm	Asia	NA	stimulation	Other
1	1	042	JP	30	130	A13	Suman	2008	human-human	human-human	hospital stay	hospital stay		0.01;0.03	12.78;6.27	12.86;5.77	91	60	newborn	Yes	mix	f	1	premature	Premature Birth	0	1	33.78	27361.8	33	1	0	multi	Asia	1	kangaroo	Kangaroo	table 3
1	1	062	JP	42	205	A24	Ang	2012	human-human	human-human	hospital stay	hospital stay		0;0.03	26;16	26;11	58	62	newborn	Yes	mix	NA	1	Prematurity	Premature Birth	0	1	60	900	25	0	0	multi	North America	1	massage	Massage	table 6
1	1	068	JP	47	225	A28	Bauer	2010	human-human	human-human	hospital stay	hospital stay		0.21;0.04	7.4;2.1	7.9;2.6	62	51	65.45	No	mix	NA	1	cardiac surgery	Surgery	0	1	2	40	2	0	0	multi	North America	1	massage	Massage	table 4
1	1	077	JP	55	259	A33	Can	2021	human-human	human-human	hospital stay	hospital stay		0.33;0.07	17.97;17.79	23.40;15.01	30	30	newborn	Yes	mix	f	1	preterm babies	Premature Birth	0	1	10	150	4	1	0	multi	Asia	1	Yakson	Other	table 5
1	1	077	JP	56	260	A33	Can	2021	human-human	human-human	hospital stay	hospital stay		0.14;0.07	20.47;25.23	23.40;15.01	30	30	newborn	Yes	mix	f	1	preterm babies	Premature Birth	0	1	10	150	4	1	0	multi	Asia	1	gentle touch	Other	table 5
1	1	092	HH	69	305	A3	Diego	2005	human-human	human-human	days to discharge	hospital stay		0.48;0.13	20.1;11.2	25.5;11.1	16	16	newborn	Yes	mix	NA	1	Preterm	Premature Birth	0	1	15	225	4	0	0	multi	North America	1	massage	Massage	table 2, massage vs control
1	1	092	HH	70	306	A3	Diego	2005	human-human	human-human	days to discharge	hospital stay		0.09;0.13	24.4;13.2	25.5;11.1	16	16	newborn	Yes	mix	NA	1	Preterm	Premature Birth	0	1	15	225	4	0	0	multi	North America	1	massage	Massage	table 2, light (sham) massage vs control
1	1	106	FM	79	340	A46	Ferreira	2010	human-human	human-human	hospital stay	hospital stay		0.4; 0.13	13.44; 8.57	18.19; 13.8	16	16	newborn	Yes	mix	NA	1	preterm	Premature Birth	0	1	9	90	2023-05-14	0	0	multi	South America	0	tactile and kinesthetic stimulation	Other
1	1	215	JP	141	597	A88	Ramanathan	2001	human-human	human-human	hospital stay	hospital stay		1.06;0.16	27.2;7	34.6;7	14	14	newborn	Yes	mix	f	1	preterm	Premature Birth	0	1	3	720	NA	1	0	multi	Asia	1	kangaroo	Kangaroo	table 2
1	1	031	JP	23	91	A8	Hernandez-Reif	2004	human-human	human-human	immune response	immune system		0.21;0.12	Avg ES 91,92,93	NA	18	16	52.9	No	f	f	1	breast cancer	Cancer	0	1	15	450	34	0	NA	multi	North America	1	massage	Massage	table 3, NK cells
1	1	062	JP	42	200	A24	Ang	2012	human-human	human-human	immune system	immune system		-0.02;0.03	Avg ES 200,201,202,203	NA	57	60	newborn	Yes	mix	NA	1	Prematurity	Premature Birth	0	1	60	900	25	0	0	multi	North America	1	massage	Massage	table 4, I used all children... some massage times might be too high
1	1	062	JP	42	206	A24	Ang	2012	human-human	human-human	number of infections	immune system		-0.27;0.09	8 out of 58	6 out of 68	58	62	newborn	Yes	mix	NA	1	Prematurity	Premature Birth	0	1	60	900	25	0	0	multi	North America	1	massage	Massage	table 6
1	1	072	JP	53	244	A31	Billhult	2008	human-human	human-human	NK cytotoxicity	immune system		0.83;0.14	p = .03	NA	15	15	62	No	f	NA	1	breast cancer	Cancer	0	1	1	45	0	0	0	multi	Europe	1	massage	Massage	figure 2
1	1	073	JP	179	245	A31	Billhult	2008	human-human	human-human	NK cell number	immune system		-0.05;0.22	Avg ES 245,246,247,248	NA	9	11	NA	No	f	NA	1	breast cancer	Cancer	0	1	10	200	24	0	0	multi	Europe	1	massage	Massage	table 1; not sure about the direction of the effect size
1	1	094	HH	72	310	A3	Diego	2001	human-human	human-human	natural killer cells (CD56+)	immune system		0.26;0.17	Avg ES 310,311,312,313	NA	12	12	17	No	mix	NA	1	HIV	Other	0	1	24	480	83	0	0	multi	North America	1	massage	Massage	table 2
1	1	171	HH	114	475	A65	Kim	2001	human-human	human-human	lymphocytes	immune system		0.01;0.07	36.59;14.61	36.45;13.31	29	30	57.42	No	mix	NA	1	cataract surgery	Surgery	0	1	1	5	0	0	0	hand	Asia	0	hand massage	Massage	table 4, after massage
1	1	173	HH	115	480	A66	Krohn	2011	human-human	human-human	Th1 sum	immune system		0.46;0.15	Avg ES 480,481,482	NA	15	13	NA	No	f	NA	1	breast cancer	Cancer	0	1	10	300	34	0	0	multi	Europe	1	massage	Massage	Table 2, T2, immune system
1	1	181	JP	120	501	A71	Lindgren	2013	human-human	human-human	insulin	insulin		-0.21;0.21	35.9;21.4	41.8;33.6	9	10	NA	No	NA	NA	1	aortic surgery	Surgery	0	1	1	60	0	0	0	multi	Europe	1	massage	Massage	table 2, 1:30am group; not sure about direction of the effect size
1	1	235	JP	151	658	A93	Suzuki	2010	human-human	human-human	intellectual function	intellectual function		0.10;0.14	48.43;15.50	46.93;16.07	14	14	88.35	No	mix	NA	1	dementia	Neurological	0	1	24.64	739.2	41	0	0	multi	Asia	NA	massage	Massage	table 2
1	1	059	HH	40	165	A22	Garner	2008	human-human	human-human	irritability	irritability		3.25;0.31	5.50;0.80	2.90;0.80	16	14	NA, because sample decreased	No	mix	f	1	mixed	Other	0	1	2022-03-04	86	2022-06-04	0	0	multi	Oceania	0	massage	Massage	table 2
1	1	139	HH	99	403	A56	Gürol	2010	human-human	human-human	itching	itching		3.95;0.19	3.46;1.16	0.09;0.30	32	31	2022-07-14	No	mix	NA	1	burn patients	Other	0	1	10	150	34	0	0	multi	Europe	0	massage	Massage	table 4, delta change
1	1	067	JP	178	xx	A27	Basiri-Moghadam	2015	human-human	human-human	liver enzymes	liver enzymes		0.54;0.10	6.60;1.09	7.30;1.49	20	20	newborn	Yes	mix	NA	1	preterm infant	Premature Birth	0	1	2023-05-03	70	1	0	0	multi	Asia	1	massage	Massage
1	1	067	JP	178	xx	A27	Basiri-Moghadam	2015	human-human	human-human	liver enzymes	liver enzymes		1.13;0.12	8.05;1.39	9.75;1.61	20	20	newborn	Yes	mix	NA	1	preterm infant	Premature Birth	0	1	2023-05-05	110	2	0	0	multi	Asia	1	massage	Massage
1	1	067	JP	178	xx	A27	Basiri-Moghadam	2015	human-human	human-human	liver enzymes	liver enzymes		1.50;0.13	9.9;1.3	12.0;1.5	20	20	newborn	Yes	mix	NA	1	preterm infant	Premature Birth	0	1	2023-05-07	150	3	0	0	multi	Asia	1	massage	Massage
1	1	090	HH	67	302	A41	Dalili	2016	human-human	human-human	bilirubin level	liver enzymes		1.28;0.09	9.2;1.4	11.06;1.5	27	28	newborn	Yes	mix	f	0	NA	None	0	1	4	210	3	1	NA	multi	Asia	1	massage	Massage	table 3, day 4
1	1	169	HH	112	463	A63	Kianmehr	2014	human-human	human-human	hormones (bilirubin)	liver enzymes		0.02;0.12	15.29;1.86	15.32;1.71	18	16	newborn	Yes	NA	f	1	Hyperbilirubinemia, preterm	Premature Birth	0	1	3	45	1	NA	0	multi	Asia	1	massage	Massage	table 3, massage + phototherapy, day 2
1	1	169	HH	112	464	A63	Kianmehr	2014	human-human	human-human	hormones (bilirubin)	liver enzymes		0.30;0.14	12.77;1.22	13.21;1.67	15	14	newborn	Yes	NA	f	1	Hyperbilirubinemia, preterm	Premature Birth	0	1	6	90	2	NA	0	multi	Asia	1	massage	Massage	table 3, massage + phototherapy, day 3
1	1	169	HH	112	465	A63	Kianmehr	2014	human-human	human-human	hormones (bilirubin)	liver enzymes		1.45;0.29	9.92;1.3	11.97;1.52	13	12	newborn	Yes	NA	f	1	Hyperbilirubinemia, preterm	Premature Birth	0	1	9	135	3	NA	0	multi	Asia	1	massage	Massage	table 3, massage + phototherapy, day 4
1	1	179	HH	119	498	A70	Lin	2015	human-human	human-human	microbilirubine level	liver enzymes		0.59;0.07	13.9;1.2	14.5;0.8	27	29	newborn	Yes	mix	NA	1	jaundice	Other	0	1	4	70	1	0	0	multi	Asia	1	massage	Massage	table 5
1	1	179	HH	119	499	A70	Lin	2015	human-human	human-human	microbilirubine level	liver enzymes		0.97;0.08	10.8;0.9	12.2;1.8	27	29	newborn	Yes	mix	NA	1	jaundice	Other	0	1	6	105	2	0	0	multi	Asia	1	massage	Massage	table 5
1	1	207	JP	135	565	A84	Ohgi	2002	human-human	human-human	mental development	mental development		0.31;0.08	98.8;10	95.8;9.1	26	27	newborn	Yes	mix	f	1	preterm	Premature Birth	0	1	NA	NA	NA	1	0	multi	Asia	0	kangaroo	Kangaroo	table 3
1	1	004	JP	4	13	A3	Diego	2002	human-human	human-human	mobility	mobility		0.10;0.20	2.9;1.0	2.8;1.1	10	10	39.00	No	mix	NA	1	Spinal-chord injury	Other	0	NA	10	400	34	0	NA	multi	North America	1	massage	Massage	table 1
1	1	039	HH	26	118	A10	Leivadi	1999	human-human	human-human	neck extension	mobility		0.50;0.14	Avg ES 118,119	NA	15	15	2022-01-20	No	f	NA	0	NA	None	0	1	10	300	34	0	0	multi	Europe	1	massage	Massage	table 1, last day
1	1	114	HH	85	357	A6	Field	2014	human-human	human-human	range of motion	mobility		0.62;0.12	15.0;1.4	14.0;1.9	23	14	47	No	mix	NA	1	neck arthritis pain	Pain	0	1	4	120	27	0	0	neck	North America	1	massage, self-massage	Massage	table 3, last day, self-massage not accounted for in touch duration
1	1	118	HH	86	366	A6	Field	2007	human-human	human-human	flexibility without pain	mobility		0.28;0.13	62.1;8.7	59.7;8.7	15	15	41	No	mix	NA	1	chronic low back pain	Pain	0	1	1	30	0	0	NA	multi	North America	1	massage	Massage	table 1, first day post
1	1	118	HH	86	367	A6	Field	2007	human-human	human-human	flexibility without pain	mobility		0.18;0.13	61.9;8.0	60.7;4.7	15	15	41	No	mix	NA	1	chronic low back pain	Pain	0	1	10	300	34	0	NA	multi	North America	1	massage	Massage	table 1, last day post
1	1	148	JP	103	438	A8	Hernandez-Reif	2001	human-human	human-human	mobility	mobility		0.42;0.17	61.2;6.3	58.0;8.7	12	12	40	No	mix	NA	1	chronic low back pain	Pain	0	NA	1	30	0	0	NA	multi	North America	1	massage	Massage	table 2
1	1	148	JP	103	439	A8	Hernandez-Reif	2001	human-human	human-human	mobility	mobility		0.55;0.17	61.4;7.4	58.2;3.6	12	12	40	No	mix	NA	1	chronic low back pain	Pain	0	NA	10	300	34	0	NA	multi	North America	1	massage	Massage	table 2
1	1	212	JP	139	594	A87	Preyde	2000	human-human	human-human	mobility	mobility		0.40;0.09	6.36;1.2	5.86;1.3	25	22	48.13	No	mix	NA	1	back pain	Pain	0	NA	6	195	29	0	0	multi	North America	1	massage	Massage	table 3, Schober, comprehensive massage vs exercise
1	1	212	JP	140	595	A87	Preyde	2000	human-human	human-human	mobility	mobility		-0.08;0.08	5.87;1.5	5.98;1.2	25	26	44.15	No	mix	NA	1	back pain	Pain	0	NA	6	195	29	0	0	multi	North America	1	massage	Massage	table 3, Schober, soft tissue vs laser
1	1	229	JP	149	654	A91	Sherman	2009	human-human	human-human	motor (neck disability)	mobility		0.19;0.06	-2.3;6.56	-1.3;3.46	32	32	46.9	No	mix	NA	1	neck pain	Pain	0	NA	10	750	69	0	0	torso	North America	1	massage	Massage
1	1	040	JP	27	121	A11	Mokaberian	2021	human-human	human-human	motor quotient	motor function		2.40;0.17	98.79;1.32	96.39;0.5	20	20	newborn	Yes	mix	f	1	premature	Premature Birth	0	1	30	600	9	1	NA	multi	Asia	1	massage	Massage	table 3
1	1	132	JP	91	382	A51	Goldstein Ferber	2004	human-human	human-human	motor developmental	motor function		0.40;0.09	0.05;0.02	0.04;0.03	25	22	newborn	Yes	mix	f	0	NA	None	0	1	1	60	0	1	0	multi	Asia	1	kangaroo	Kangaroo	table 3
1	1	191	JP	127	542	A77	Modrcin-Talbott	2003	human-human	human-human	motor	motor function		0.71;0.21		t = -1.59	10	10	newborn	Yes	mix	NA	1	preterm	Premature Birth	0	1	10	200	9	0	0	multi	North America	1	gentle human touch	Other	table 2
1	1	224	JP	147	645	A90	Scafidi	1990	human-human	human-human	motor maturity	motor function		-0.35;0.10	3.3;1.1	3.7;1.2	20	20	newborn	Yes	mix	NA	1	preterm	Premature Birth	0	1	30	450	9	0	0	multi	North America	0	massage	Massage	table 4; not sure about the direction of the effect size
1	1	225	JP	148	648	A90	Scafidi	1996	human-human	human-human	motor	motor function		1.55;0.19	5.2;0.5	4.5;0.4	14	14	newborn	Yes	NA	NA	0	NA	None	0	1	2023-08-04	216	9	0	0	multi	North America	1	massage	Massage	table 2
1	1	235	JP	151	657	A93	Suzuki	2010	human-human	human-human	motor function	motor function		0.10;0.14	23.57;8.96	24.57;10.35	14	14	88.35	No	mix	NA	1	dementia	Neurological	0	1	24.64	739.2	41	0	0	multi	Asia	NA	massage	Massage	table 2
1	1	004	JP	4	12	A3	Diego	2002	human-human	human-human	muscle strength	muscle strength		0.13;0.20	4.8;0.7	4.7;0.9	10	10	39.00	No	mix	NA	1	Spinal-chord injury	Other	0	NA	10	400	34	0	NA	multi	North America	1	massage	Massage	table 1
1	1	060	JP	41	187	A23	Ahles	1999	human-human	human-human	nausea	nausea		0.71;0.13	-1.94;0.62	-0.47;0.42	16	17	NA	No	mix	f	1	cancer	Cancer	0	1	2	40	2023-05-03	0	0	multi	North America	1	massage	Massage	table 2
1	1	060	JP	41	188	A23	Ahles	1999	human-human	human-human	nausea	nausea		0.47;0.12	-0.81;0.31	-0.19;0.36	16	17	NA	No	mix	f	1	cancer	Cancer	0	1	5	100	2023-05-10	0	0	multi	North America	1	massage	Massage	table 2
1	1	060	JP	41	189	A23	Ahles	1999	human-human	human-human	nausea	nausea		0.75;0.13	-0.67;0.27	-0.07;0.12	16	17	NA	No	mix	f	1	cancer	Cancer	0	1	7.65	153	20	0	0	multi	North America	1	massage	Massage	table 2
1	1	074	JP	180	250	A31	Billhult	2007	human-human	human-human	nausea (improvement)	nausea		0.73;0.11	73.2;32.3	49.5;32.2	19	20	51.8	No	f	NA	1	breast cancer	Cancer	0	1	5	100	83	0	0	multi	Europe	1	massage	Massage	results
1	1	007	JP	7	19	A5	Feldman	2003	human-human	human-human	negative affect	negative affect (state)		0.19;0.03	1.38;0.65	1.51;0.70	73	73	newborn	Yes	mix	f	1	premature	Premature Birth	0	1	14	1597.2	13	1	0	multi	Asia	0	kangaroo	Kangaroo	only mother-infant effect, table 2
1	1	007	JP	7	21	A5	Feldman	2003	human-human	human-human	negative affect	negative affect (state)		0.45;0.03	1.27;0.81	1.56;0.86	73	73	newborn	Yes	mix	m	1	premature	Premature Birth	0	1	14	1597.2	13	1	0	multi	Asia	0	kangaroo	Kangaroo	only father-infant effect, table 2
1	1	025	JP	18	52	A6	Field	1996	human-human	human-human	depression	negative affect (state)		1.19;0.09	0.6;0.2	0.9;0.3	26	24	2022-03-26	No	mix	NA	0	NA	None	0	1	1	15	0	0	NA	multi	North America	1	massage	Massage	table 2
1	1	025	JP	18	53	A6	Field	1996	human-human	human-human	depression	negative affect (state)		1.00;0.09	0.5;0.3	0.8;0.3	26	24	2022-03-26	No	mix	NA	0	NA	None	0	1	10	150	34	0	NA	multi	North America	1	massage	Massage	table 2
1	1	029	JP	21	69	A8	Hernandez-Reif	1999	human-human	human-human	depressed mood	negative affect (state)		1.17;0.23	2.0;2.5	6.4;4.7	10	10	2022-09-09	No	NA	f	1	cystic fibrosis	Other	0	1	1	20	0	1	NA	multi	North America	1	massage	Massage	table 1
1	1	029	JP	21	70	A8	Hernandez-Reif	1999	human-human	human-human	depressed mood	negative affect (state)		1.46;0.25	1.7;2.7	7.2;4.6	10	10	2022-09-09	No	NA	f	1	cystic fibrosis	Other	0	1	30	600	29	1	NA	multi	North America	1	massage	Massage	table 1
1	1	031	JP	23	84	A8	Hernandez-Reif	2004	human-human	human-human	depressed mood	negative affect (state)		0.00;0.12	3;3	3;3	18	16	52.9	No	f	f	1	breast cancer	Cancer	0	1	1	30	0	0	NA	multi	North America	1	massage	Massage	table 2, POMS
1	1	031	JP	23	85	A8	Hernandez-Reif	2004	human-human	human-human	depressed mood	negative affect (state)		0.36;0.12	3;4	5;7	18	16	52.9	No	f	f	1	breast cancer	Cancer	0	1	15	450	34	0	NA	multi	North America	1	massage	Massage	table 2, POMS
1	1	032	JP	24	96	A8	Hernandez-Reif	1998	human-human	human-human	depressed mood	negative affect (state)		0.49;0.17	2.7;3.7	5.8;8.2	12	12	47.7	No	mix	NA	1	MS	Neurological	0	1	1	45	0	0	NA	multi	North America	1	massage	Massage	table 2
1	1	032	JP	24	97	A8	Hernandez-Reif	1998	human-human	human-human	depressed mood	negative affect (state)		0.14;0.17	1.8;1.9	2.1;2.5	12	12	47.8	No	mix	NA	1	MS	Neurological	0	1	10	450	34	0	NA	multi	North America	1	massage	Massage	table 2
1	1	039	JP	26	110	A10	Leivadi	1999	human-human	human-human	depressed mood	negative affect (state)		-0.21;0.13	4.9;5.1	4.0;3.1	15	15	2022-01-20	No	f	NA	0	NA	None	0	1	1	30	0	0	0	multi	Europe	1	massage	Massage	table 1
1	1	039	JP	26	111	A10	Leivadi	1999	human-human	human-human	depressed mood	negative affect (state)		-0.74;0.14	5.7;5.7	2.3;3.1	15	15	2022-01-20	No	f	NA	0	NA	None	0	1	10	300	34	0	0	multi	Europe	1	massage	Massage	table 1
1	1	041	JP	29	126	A12	Pinazo	2020	human-human	human-human	negative mood	negative affect (state)		0.75;0.05	-0.74;1.17	0.35;1.70	45	45	30.99	No	mix	NA	0	NA	None	1	0	1	0.33	0	0	0	torso	Europe	1	hug	Other	table 1, PANAS
1	1	060	JP	41	198	A23	Ahles	1999	human-human	human-human	negative mood	negative affect (state)		-0.08;0.12	11.73;2.99	12.54;1.93	16	18	41.83	No	mix	f	1	cancer	Cancer	0	1	5	100	2023-05-10	0	0	multi	North America	1	massage	Massage	table 3
1	1	060	JP	41	199	A23	Ahles	1999	human-human	human-human	negative mood	negative affect (state)		0.10;0.12	6.44;1.97	5.70;1.89	16	18	41.83	No	mix	f	1	cancer	Cancer	0	1	7.65	153	20	0	0	multi	North America	1	massage	Massage	table 3
1	1	071	JP	51	239	A30	Berretz	2021	human-human	human-human	negative affect	negative affect (state)		-0.61;0.10	1.24;0.32	1.08;0.18	21	19	2022-03-22	No	f	m	0	NA	None	1	0	1	0.33	0	1	0	torso	Europe	1	hug	Other	table 5
1	1	071	JP	52	240	A30	Berretz	2021	human-human	human-human	negative affect	negative affect (state)		-0.32;0.11	1.40;0.41	1.27;0.40	18	18	2022-03-22	No	m	f	0	NA	None	1	0	1	0.33	0	1	0	torso	Europe	1	hug	Other	table 5
1	1	109	FM	81	342	A6	Field	2002	human-human	human-human	mood (POMS)	negative affect (state)		-0.26;0.20	3.3;4.1	4.5;5.1	10	10	50.9	No	mix	NA	1	fibromyalgia	Pain	0	1	1	30	0	0	0	multi	North America	1	massage	Massage
1	1	109	FM	81	343	A6	Field	2002	human-human	human-human	mood (POMS)	negative affect (state)		0.26;0.20	2.8;4.5	1.8;3.2	10	10	50.9	No	mix	NA	1	fibromyalgia	Pain	0	1	10	300	34	0	0	multi	North America	1	massage	Massage
1	1	113	HH	84	351	A6	Field	2003	object-human	human-object	depressed mood	negative affect (state)		0.30;0.10	7.6;10.9	11.2;12.7	20	20	53.1	No	mix	NA	1	fibromyalgia	Pain	0	0	1	50	0	1	0	multi	North America	1	self-object touch	Other	table 1, first session post
1	1	113	HH	84	352	A6	Field	2003	object-human	human-object	depressed mood	negative affect (state)		0.90;0.11	4.2;1.4	12.6;13.1	20	20	53.1	No	mix	NA	1	fibromyalgia	Pain	0	0	6	300	20	1	0	multi	North America	1	self-object touch	Other	table 1, last session post
1	1	114	HH	85	359	A6	Field	2014	human-human	human-human	stressed mood	negative affect (state)		0.52;0.12	2.2;1.1	2.9;1.7	23	14	47	No	mix	NA	1	neck arthritis pain	Pain	0	1	4	120	27	0	0	neck	North America	1	massage, self-massage	Massage	table 3, last day, self-massage not accounted for in touch duration
1	1	118	HH	86	360	A6	Field	2007	human-human	human-human	depressed mood	negative affect (state)		0.05;0.13	4.15;5.81	4.4;4.0	15	15	41	No	mix	NA	1	chronic low back pain	Pain	0	1	1	30	0	0	NA	multi	North America	1	massage	Massage	table 1, first day post
1	1	118	HH	86	361	A6	Field	2007	human-human	human-human	depressed mood	negative affect (state)		0.21;0.13	4.9;5.6	6.3;7.7	15	15	41	No	mix	NA	1	chronic low back pain	Pain	0	1	10	300	34	0	NA	multi	North America	1	massage	Massage	table 1, last day post
1	1	148	JP	103	425	A8	Hernandez-Reif	2001	human-human	human-human	mood (POMS)	negative affect (state)		-0.02;0.17	5.7;5.1	5.8;5.7	12	12	40	No	mix	NA	1	chronic low back pain	Pain	0	NA	1	30	0	0	NA	multi	North America	1	massage	Massage	table 2
1	1	148	JP	103	426	A8	Hernandez-Reif	2001	human-human	human-human	mood (POMS)	negative affect (state)		0.16;0.17	7.4;6.3	6.3;7.7	12	12	40	No	mix	NA	1	chronic low back pain	Pain	0	NA	10	300	34	0	NA	multi	North America	1	massage	Massage	table 2
1	1	149	JP	104	440	A8	Hernandez-Reif	2001	human-human	human-human	mood (POMS)	negative affect (state)		0.42;0.10	-7.2;8.5	-4.2;5.2	22	20	53.5	No	f	NA	1	breast cancer	Cancer	0	1	1	30	0	0	NA	multi	North America	NA	massage	Massage	table 2
1	1	149	JP	104	441	A8	Hernandez-Reif	2001	human-human	human-human	mood (POMS)	negative affect (state)		0.67;0.10	-3.0;5.6	2.0;9.0	22	20	53.5	No	f	NA	1	breast cancer	Cancer	0	1	15	450	34	0	NA	multi	North America	NA	massage	Massage	table 2
1	1	248	JP	156	674	A98	Albert	2009	human-human	human-human	depressed mood	negative affect (state)		0.04;0.02	-1,75;6.4	-1.51;6.7	126	126	65	No	mix	NA	1	heart disease	Other	0	1	2	60	4	0	0	multi	North America	1	massage	Massage	table 3; not sure about the direction of the effect size
1	1	300	JP	161	706	A102	Hoffmann	2021	robot-human	human-object	negative affect	negative affect (state)		0.56;0.09	1.30;0.35	1.57;0.59	24	24	21.15	No	mix	NA	0	NA	None	0	0	1	NA	0	0	0	hand	Europe	1	hand touch	Other	table 2
1	1	301	JP	162	708	A103	Willemse	2017	robot-human	human-object	negative affect	negative affect (state)		0.29;0.10	2.42;4.74	3.71;4.09	20	19	35.73	No	mix	NA	0	NA	None	0	0	1	4	0	0	0	shoulder	Europe	1	touch	Other	table 2, movies; not sure about direction of effect size
1	1	306	HH	167	722	A108	Thomson	2011	object-human	human-object	negative mood	negative affect (state)		0.03;0.05	12.74;4.75	12.86;3.10	137	21	NA	No	mix	NA	1	hospital/care patients	Other	0	0	1	NA	0	0	0	hand	Europe	NA	haptic touch	Other	table 1, pooled data, post scores
1	1	307	HH	168	735	A109	Serrano	2016	object-human	human-object	sadness	negative affect (state)		0.54;0.06	0.67;0.85	1.32;1.45	33	34	2022-05-27	No	mix	NA	0	NA	None	0	1	1	NA	0	0	0	hand	Europe	1	haptic touch	Other	table 1, VR vs. touch, post-test
1	1	307	HH	169	736	A109	Serrano	2016	object-human	human-object	sadness	negative affect (state)		0.29;0.06	0.94;1.36	1.36;1.55	33	36	2022-05-27	No	mix	NA	0	NA	None	0	1	1	NA	0	0	0	hand	Europe	1	haptic touch	Other
1	1	316	JP	171	742	A111	Hertenstein	2009	human-human	human-human	negative mood	negative affect (state)		0.73;0.18	0.25;0.16	0.35;0.11	12	12	NA	No	mix	f	0	NA	None	0	NA	1	2.25	0	1	0	torso	North America	1	touch	Other	table 1, only tension decrease condition
1	1	070	JP	48	229	A29	Bergamm	2007	human-human	human-human	oxygen saturation	oxygen saturation		0.19;0.95	1 in 20	0 in 14	20	14	newborn	Yes	mix	f	1	preterm infant	Premature Birth	1	1	1	60	0	1	0	multi	Africa	1	skin-to-skin contact	Kangaroo	table 3; don't really know how to calculate effect sizes from this data
1	1	077	JP	55	265	A33	Can	2021	human-human	human-human	O2 saturation	oxygen saturation		0.50;0.07	97.88;1.39	97.11;1.65	30	30	newborn	Yes	mix	f	1	preterm babies	Premature Birth	0	1	NA	NA	NA	1	0	multi	Asia	1	Yakson	Other	table 6, only evening
1	1	077	JP	56	266	A33	Can	2021	human-human	human-human	O2 saturation	oxygen saturation		0.40;0.07	97.71;1.37	97.11;1.65	30	30	newborn	Yes	mix	f	1	preterm babies	Premature Birth	0	1	NA	NA	NA	1	0	multi	Asia	1	gentle touch	Other	table 6, only evening
1	1	082	JP	62	280	A37	Cho	2016	human-human	human-human	O2 Saturation	oxygen saturation		0.36;0.10	98.50;1.40	97.85;2.13	20	20	newborn	Yes	mix	f	1	preterm	Premature Birth	0	1	10	300	20	1	0	multi	Asia	0	kangaroo	Kangaroo	table 3
1	1	170	HH	113	466	A64	Kim	2017	human-human	human-human	oxygen saturation	oxygen saturation		0.68;0.11	0.80;1.16	0.00;1.21	20	20	newborn	Yes	mix	m	1	intensive care unit	Premature Birth	0	1	5	50	4	1	0	multi	Asia	0	tactile stimulation	Other	table 2
1	1	181	JP	120	505	A71	Lindgren	2013	human-human	human-human	oxygen saturation	oxygen saturation		0.12;0.20	96.3;1.2	96.1;2.1	10	10	65.9	No	NA	NA	1	aortic surgery	Surgery	0	1	1	60	0	0	0	multi	Europe	1	massage	Massage	table 2, 1:30am group; not sure about direction of the effect size
1	1	185	KF	124	521	A74	Mathai	2001	human-human	human-human	oxygen saturation	oxygen saturation		0.45;0.08	95.52;1.45	94.83;1.63	25	25	newborn	Yes	mix	NA	1	preterm	Premature Birth	0	1	15	225	4	0	0	multi	Asia	1	massage	Massage	table 1
1	1	255	JP	157	691	A99	Ludington-Hoe	2004	human-human	human-human	oxygen saturation	oxygen saturation		-0.80;0.18	94.90;2.13	96.76;2.50	11	13	newborn	Yes	mix	f	1	preterm	Premature Birth	0	1	NA	NA	NA	1	0	multi	North America	1	kangaroo	Kangaroo	table 2, only posttest
1	1	017	JP	14	44	A6	Field	1997	human-human	human-human	pain	pain		1.52;0.26	Avg ES 44,45,46,47	NA	10	10	2022-08-09	No	mix	f	1	Rheumatoid Arthritis	Pain	0	1	30	450	29	1	NA	multi	North America	1	massage	Massage	table 2, present pain
1	1	022	JP	15	50	A6	Field	2009	human-human	human-human	back pain	pain		0.32;0.03	4.1;3.0	5.0;2.6	88	61	2023-02-26	No	f	mix	1	depression	Depression	0	1	24	480	83	1	1	multi	North America	1	massage	Massage	table 2
1	1	027	JP	19	57	A7	Forward	2015	human-human	human-human	pain	pain		0.65;0.03	p < .0001	NA	75	75	NA	No	NA	NA	1	hip/knee replacement	Surgery	0	1	1	19	0	0	0	multi	North America	1	massage	Massage	table 1
1	1	027	JP	19	58	A7	Forward	2015	human-human	human-human	pain	pain		0.48;0.03	p = 0.0041	NA	75	75	NA	No	NA	NA	1	hip/knee replacement	Surgery	0	1	2	38	0	0	0	multi	North America	1	massage	Massage	table 1
1	1	027	JP	19	59	A7	Forward	2015	human-human	human-human	pain	pain		0.32;0.03	p = 0.0537	NA	75	75	NA	No	NA	NA	1	hip/knee replacement	Surgery	0	1	3	57	1	0	0	multi	North America	1	massage	Massage	table 1
1	1	027	JP	19	60	A7	Forward	2015	human-human	human-human	pain	pain		0.28;0.03	p = 0.0844	NA	75	75	NA	No	NA	NA	1	hip/knee replacement	Surgery	0	1	4	76	2	0	0	multi	North America	1	massage	Massage	table 1
1	1	030	JP	22	72	A8	Hernandez-Reif	1998	human-human	human-human	pain	pain		0.41;0.17	1.4;1.3	2.3;2.8	12	12	39.9	No	NA	NA	1	migraine	Pain	0	1	1	30	0	0	NA	head	North America	1	massage	Massage	table 1
1	1	030	JP	22	73	A8	Hernandez-Reif	1998	human-human	human-human	pain	pain		0.65;0.18	1.0;2.1	2.3;1.9	12	12	39.9	No	NA	NA	1	migraine	Pain	0	1	10	300	34	0	NA	head	North America	1	massage	Massage	table 1
1	1	030	JP	22	77	A8	Hernandez-Reif	1998	human-human	human-human	headache	pain		0.10;0.17	0.79;0.5	0.84;0.5	12	12	39.9	No	NA	NA	1	migraine	Pain	0	1	9	270	34	0	NA	head	North America	1	massage	Massage	table 1, ghs
1	1	030	JP	22	78	A8	Hernandez-Reif	1998	human-human	human-human	headache	pain		0.52;0.17	57.6;21.9	44.2;28.7	12	12	39.9	No	NA	NA	1	migraine	Pain	0	1	9	270	34	0	NA	head	North America	1	massage	Massage	table 1, no ha
1	1	030	JP	22	79	A8	Hernandez-Reif	1998	human-human	human-human	headache	pain		0.86;0.18	19.9;13.9	32.8;15.9	12	12	39.9	No	NA	NA	1	migraine	Pain	0	1	9	270	34	0	NA	head	North America	1	massage	Massage	table 1, mild ha
1	1	030	JP	22	80	A8	Hernandez-Reif	1998	human-human	human-human	headache	pain		-0.05;0.17	16.3;13.3	15.6;14.7	12	12	39.9	No	NA	NA	1	migraine	Pain	0	1	9	270	34	0	NA	head	North America	1	massage	Massage	table 1, moderate ha
1	1	030	JP	22	81	A8	Hernandez-Reif	1998	human-human	human-human	headache	pain		0.07;0.17	6.1;6.9	6.6;7.7	12	12	39.9	No	NA	NA	1	migraine	Pain	0	1	9	270	34	0	NA	head	North America	1	massage	Massage	table 1, severe ha
1	1	039	JP	26	112	A10	Leivadi	1999	human-human	human-human	pain	pain		0.40;0.14	Avg ES 112,114	NA	15	15	2022-01-20	No	f	NA	0	NA	None	0	1	1	30	0	0	0	multi	Europe	1	massage	Massage	table 1
1	1	039	JP	26	113	A10	Leivadi	1999	human-human	human-human	pain	pain		0.05;0.13	Avg ES 113,115	NA	15	15	2022-01-20	No	f	NA	0	NA	None	0	1	10	300	34	0	0	multi	Europe	1	massage	Massage	table 1
1	1	044	JP	32	132	A15	Sui-Whi jane	2011	human-human	human-human	pain	pain		0.71;0.06	3.6;2.5	5.2;2.0	36	36	49.9	No	mix	NA	1	bone cancer	Cancer	0	1	1	40	0	0	0	multi	Asia	1	massage	Massage	table 2
1	1	044	JP	32	133	A15	Sui-Whi jane	2011	human-human	human-human	pain	pain		0.70;0.06	3.0;2.1	4.4;1.9	34	33	49.9	No	mix	NA	1	bone cancer	Cancer	0	1	2	80	1	0	0	multi	Asia	1	massage	Massage	table 2
1	1	044	JP	32	134	A15	Sui-Whi jane	2011	human-human	human-human	pain	pain		0.69;0.06	2.6;2.5	4.2;2.1	34	33	49.9	No	mix	NA	1	bone cancer	Cancer	0	1	3	120	2	0	0	multi	Asia	1	massage	Massage	table 2
1	1	046	JP	34	144	A16	Wilkie	2000	human-human	human-human	pain	pain		-0.14;0.14	1.4;1.5	1.2;1.3	15	14	64	No	mix	NA	1	cancer	Cancer	0	1	4	160	13	0	1	multi	North America	1	massage	Massage	table 3
1	1	047	JP	35	152	A17	Hattan	2002	human-human	human-human	pain	pain		0.86;0.24	30.00;7.92	13.89;5.72	9	9	NA	No	mix	NA	1	Cardiac surgery	Surgery	0	NA	1	20	0	0	0	leg	Europe	1	massage	Massage	table 5
1	1	060	JP	41	190	A23	Ahles	1999	human-human	human-human	pain	pain		0.63;0.13	-0.63;0.24	-0.12;0.17	16	17	NA	No	mix	f	1	cancer	Cancer	0	1	2	40	2023-05-03	0	0	multi	North America	1	massage	Massage	table 2
1	1	060	JP	41	191	A23	Ahles	1999	human-human	human-human	pain	pain		-0.03;0.12	-0.25;0.66	-0.31;0.20	16	17	NA	No	mix	f	1	cancer	Cancer	0	1	5	100	2023-05-10	0	0	multi	North America	1	massage	Massage	table 2
1	1	060	JP	41	192	A23	Ahles	1999	human-human	human-human	pain	pain		-0.59;0.13	-0.47;0.24	-0.07;0.07	16	17	NA	No	mix	f	1	cancer	Cancer	0	1	7.65	153	20	0	0	multi	North America	1	massage	Massage	table 2
1	1	068	JP	47	211	A28	Bauer	2010	human-human	human-human	pain	pain		0.37;0.04	-1.5;2.0	-0.8;1.8	62	51	65.45	No	mix	NA	1	cardiac surgery	Surgery	0	1	1	20	0	0	0	multi	North America	1	massage	Massage	table 2
1	1	068	JP	47	212	A28	Bauer	2010	human-human	human-human	pain	pain		0.70;0.04	-1.5;1.7	-0.4;1.4	62	51	65.45	No	mix	NA	1	cardiac surgery	Surgery	0	1	2	40	2	0	0	multi	North America	1	massage	Massage	table 2
1	1	075	JP	54	253	A32	Braun	2012	human-human	human-human	pain	pain		2.66;0.05	1.4;0.2	2.0;0.25	75	71	66.7	No	mix	NA	1	cardiac surgery	Surgery	0	NA	1	20	0	0	0	multi	Oceania	1	massage	Massage	results, post score
1	1	075	JP	54	254	A32	Braun	2012	human-human	human-human	pain	pain		0;0.03	1.3;0.3	1.3;0.3	75	71	66.7	No	mix	NA	1	cardiac surgery	Surgery	0	NA	2	40	2	0	0	multi	Oceania	1	massage	Massage	results, post score
1	1	089	HH	66	296	A40	Cutshall	2010	human-human	human-human	pain	pain		0.94;0.08	-2.3;2.44	-0.4;1.45	30	28	66.0	No	mix	NA	1	Cardiac surgery	Surgery	0	1	1	20	0	0	0	multi	North America	1	massage	Massage	table 2, change score
1	1	109	FM	81	345	A6	Field	2002	human-human	human-human	pain	pain		0.88;0.22	3.7;2.9	6.3;3.0	10	10	50.9	No	mix	NA	1	fibromyalgia	Pain	0	1	10	300	34	0	0	multi	North America	1	massage	Massage
1	1	113	HH	84	355	A6	Field	2003	object-human	human-object	pain	pain		1.09;0.11	31.8;7.9	46.4;17.2	20	20	53.1	No	mix	NA	1	fibromyalgia	Pain	0	0	1	50	0	1	0	multi	North America	1	self-object touch	Other	table 1, first session post
1	1	113	HH	84	356	A6	Field	2003	object-human	human-object	pain	pain		1.68;0.14	18.8;4.0	38.2;15.8	20	20	53.1	No	mix	NA	1	fibromyalgia	Pain	0	0	6	300	20	1	0	multi	North America	1	self-object touch	Other	table 1, last session post
1	1	114	HH	85	358	A6	Field	2014	human-human	human-human	pain	pain		1.05; 0.13	5.5;4.8	11.8;7.6	23	14	47	No	mix	NA	1	neck arthritis pain	Pain	0	1	4	120	27	0	0	neck	North America	1	massage, self-massage	Massage	table 3, last day, self-massage not accounted for in touch duration
1	1	118	HH	86	364	A6	Field	2007	human-human	human-human	pain	pain		0.42;0.14	2.7;2.1	3.6;2.2	15	15	41	No	mix	NA	1	chronic low back pain	Pain	0	1	1	30	0	0	NA	multi	North America	1	massage	Massage	table 1, first day post
1	1	118	HH	86	365	A6	Field	2007	human-human	human-human	pain	pain		0.64;0.14	1.4;1.6	2.7;2.4	15	15	41	No	mix	NA	1	chronic low back pain	Pain	0	1	10	300	34	0	NA	multi	North America	1	massage	Massage	table 1, last day post
1	1	121	HH	87	372	A6	Field	2011	human-human	human-human	back pain	pain		-0.13;0.05	Avg ES 372,373	NA	41	41	2023-06-26	No	f	NA	1	prenatal depression	Depression	0	1	24	480	83	0	NA	multi	North America	1	massage	Massage	table 1, massage vs. yoga, last day
1	1	135	JP	95	394	A53	Gomes	2009	human-human	human-human	pain	pain		0.16;0.01	Avg ES 394,396	NA	160	160	newborn	Yes	mix	f	0	NA	None	0	1	1	4	0	1	0	multi	South America	1	skin-to-skin contact	Kangaroo	table 2, note these are SEs, NFCS
1	1	135	JP	96	395	A53	Gomes	2009	human-human	human-human	pain	pain		0.56;0.01	Avg ES 395,397	NA	160	160	newborn	Yes	mix	f	0	NA	None	0	1	1	4	0	1	0	multi	South America	1	skin-to-skin contact	Kangaroo	table 2, note these are SEs, NFCS
1	1	139	HH	99	404	A56	Gürol	2010	human-human	human-human	pain	pain		3.73;0.17	3.59;1.26	0.12;0.34	32	31	2022-07-14	No	mix	NA	1	burn patients	Other	0	1	10	150	34	0	0	multi	Europe	1	massage	Massage	table 4, delta change
1	1	148	JP	103	434	A8	Hernandez-Reif	2001	human-human	human-human	pain	pain		0.28;0.17	Avg ES 434,436	NA	12	12	40	No	mix	NA	1	chronic low back pain	Pain	0	NA	1	30	0	0	NA	multi	North America	1	massage	Massage	table 2, mcgill
1	1	148	JP	103	435	A8	Hernandez-Reif	2001	human-human	human-human	pain	pain		0.44;0.17	Avg ES 435,437	NA	12	12	40	No	mix	NA	1	chronic low back pain	Pain	0	NA	10	300	34	0	NA	multi	North America	1	massage	Massage	table 2
1	1	149	JP	104	448	A8	Hernandez-Reif	2001	human-human	human-human	pain	pain		0.35;0.10	-3.8;4.1	-2.5;3.3	22	20	53.5	No	f	NA	1	breast cancer	Cancer	0	1	1	30	0	0	NA	multi	North America	NA	massage	Massage	table 2
1	1	149	JP	104	449	A8	Hernandez-Reif	2001	human-human	human-human	pain	pain		-0.40;0.10	-1.0;1.2	-1.7;2.2	22	20	53.5	No	f	NA	1	breast cancer	Cancer	0	1	15	450	34	0	NA	multi	North America	NA	massage	Massage	table 2
1	1	161	HH	108	456	A59	Kashaninia	2008	human-human	human-human	pain (no to mild)	pain		1.44;0.17	Avg ES 456,457,458	NA	50	50	newborn	Yes	mix	f	0	NA	None	0	1	1	10	0	1	0	multi	Asia	1	kangaroo	Kangaroo	table 3, no-mild pain, percentages given that were calculated to n's
1	1	162	HH	109	459	A60	Kapoor	2017	human-human	human-human	pain decrease	pain		0.20;0.40	-1.2;1.8	-0.8;2.17	5	5	82.2	No	mix	NA	1	dementia	Neurological	0	NA	16	160	27	0	NA	multi	Oceania	1	massage	Massage	results section, change scores
1	1	178	HH	118	486	A69	Listing	2009	human-human	human-human	bodily pain	pain		0.40;0.06	Avg ES 486.487	NA	44	28	NA, because sample decreased	No	f	f	1	breast cancer	Cancer	0	1	10	300	34	0	0	multi	Europe	1	massage	Massage	table 3
1	1	189	KF	126	523	A76	Mitchinson	2007	human-human	human-human	pain unpleasantness	pain		0.31;0.01	Avg ES 523,528	NA	200	202	63.8	No	mix	NA	1	postoperative pain	Surgery	0	NA	1	20	0	0	0	torso	North America	1	massage	Massage	table 3
1	1	189	KF	126	524	A76	Mitchinson	2007	human-human	human-human	pain unpleasantness	pain		0.07;0.01	Avg ES 524,529	NA	200	202	63.8	No	mix	NA	1	postoperative pain	Surgery	0	NA	2	40	1	0	0	torso	North America	1	massage	Massage	table 3
1	1	189	KF	126	525	A76	Mitchinson	2007	human-human	human-human	pain unpleasantness	pain		0.03;0.01	Avg ES 525,530	NA	200	202	63.8	No	mix	NA	1	postoperative pain	Surgery	0	NA	3	60	2	0	0	torso	North America	1	massage	Massage	table 3
1	1	189	KF	126	526	A76	Mitchinson	2007	human-human	human-human	pain unpleasantness	pain		0.34;0.01	Avg ES 526,531	NA	200	202	63.8	No	mix	NA	1	postoperative pain	Surgery	0	NA	4	80	3	0	0	torso	North America	1	massage	Massage	table 3
1	1	189	KF	126	527	A76	Mitchinson	2007	human-human	human-human	pain unpleasantness	pain		0.15;0.01	Avg ES 527,532	NA	200	202	63.8	No	mix	NA	1	postoperative pain	Surgery	0	NA	5	100	4	0	0	torso	North America	1	massage	Massage	table 3
1	1	195	JP	128	547	A78	Mok	2004	human-human	human-human	pain	pain		2.05;0.06	29.6;7.56	44.4;6.86	51	51	73.2	No	mix	NA	1	stroke	Other	0	1	7	70	6	NA	0	torso	Asia	1	massage	Massage	table 2
1	1	202	JP	132	557	A82	Negahban	2013	human-human	human-human	pain	pain		1.87;0.24	3.16;2.12	-0.58;1.88	12	12	36.58	No	mix	NA	1	multiple sclerosis	Neurological	0	1	15	450	20	0	NA	multi	Asia	1	massage	Massage	table 3
1	1	202	JP	133	558	A82	Negahban	2013	human-human	human-human	pain	pain		1.68;0.23	2.08;1.16	0.41;0.79	12	12	36.67	No	mix	NA	1	multiple sclerosis	Neurological	0	1	15	450	20	0	NA	multi	Asia	1	massage	Massage	table 3; exercise as control group
1	1	205	JP	134	563	A83	Nunes	2016	human-human	human-human	pain	pain		0.56;0.06	-10;12	-3;13	37	37	38	No	mix	NA	0	NA	None	0	1	1	7	0	0	0	leg	South America	1	massage	Massage	table 2
1	1	211	JP	138	584	A86	Pope	1994	human-human	human-human	pain	pain		0.05;0.07	-17.2;25.1	-15.9;25	34	25	NA	No	mix	NA	1	back pain	Pain	0	1	9	135	20	0	0	torso	North America	1	massage	Massage	table 3
1	1	212	JP	139	588	A87	Preyde	2000	human-human	human-human	pain	pain		1.37;0.11	Avg ES 588,590	NA	25	22	48.13	No	mix	NA	1	back pain	Pain	0	NA	6	195	29	0	0	multi	North America	1	massage	Massage	table 3, PPI, comprehensive massage vs exercise
1	1	212	JP	140	589	A87	Preyde	2000	human-human	human-human	pain	pain		0.68;0.08	Avg ES 589,591	NA	25	26	44.15	No	mix	NA	1	back pain	Pain	0	NA	6	195	29	0	0	multi	North America	1	massage	Massage	table 3, PPI, soft tissue vs laser
1	1	221	JP	142	598	A89	Rodriguez-Mansilla	2014	human-human	human-human	pain	pain		2.13;0.17	16.0;3.9	22.7;2.0	19	17	NA	No	mix	NA	1	dementia	Neurological	0	1	20	400	29	0	1	multi	Europe	1	massage	Massage	massage, table 1 (measurement 1), moderate
1	1	221	JP	143	599	A89	Rodriguez-Mansilla	2014	human-human	human-human	pain	pain		2.36;0.18	12.6;5.5	22.7;2.0	20	17	NA	No	mix	NA	1	dementia	Neurological	0	1	20	400	29	0	1	head	Europe	1	acupressure	Other	ear acupressure, table 1 (measurement 1), moderate
1	1	221	JP	144	600	A89	Rodriguez-Mansilla	2014	human-human	human-human	pain	pain		0.06;0.12	23.4;3.5	23.6;2.9	16	18	NA	No	mix	NA	1	dementia	Neurological	0	1	20	400	29	0	1	multi	Europe	1	massage	Massage	massage, table 1 (measurement 1), severe
1	1	221	JP	145	601	A89	Rodriguez-Mansilla	2014	human-human	human-human	pain	pain		2.11;0.16	15.9;4.2	23.6;2.9	20	18	NA	No	mix	NA	1	dementia	Neurological	0	1	20	400	29	0	1	head	Europe	1	acupressure	Other	ear acupressure, table 1 (measurement 1), severe
1	1	221	JP	142	602	A89	Rodriguez-Mansilla	2014	human-human	human-human	pain	pain		2.98;0.23	15.2;3.6	24.2;2.2	19	17	NA	No	mix	NA	1	dementia	Neurological	0	1	40	800	58	0	1	multi	Europe	1	massage	Massage	massage, table 1 (measurement 2), moderate
1	1	221	JP	143	603	A89	Rodriguez-Mansilla	2014	human-human	human-human	pain	pain		3.41;0.27	10.2;5.2	24.2;2.2	20	17	NA	No	mix	NA	1	dementia	Neurological	0	1	40	800	58	0	1	head	Europe	1	acupressure	Other	ear acupressure, table 1 (measurement 2), moderate
1	1	221	JP	144	604	A89	Rodriguez-Mansilla	2014	human-human	human-human	pain	pain		0.58;0.12	22.3;3.4	24.2;3.2	16	18	NA	No	mix	NA	1	dementia	Neurological	0	1	40	800	58	0	1	multi	Europe	1	massage	Massage	massage, table 1 (measurement 2), severe
1	1	221	JP	145	605	A89	Rodriguez-Mansilla	2014	human-human	human-human	pain	pain		2.52;0.19	13.8;4.8	24.2;3.2	20	18	NA	No	mix	NA	1	dementia	Neurological	0	1	40	800	58	0	1	head	Europe	1	acupressure	Other	ear acupressure, table 1 (measurement 2), severe
1	1	221	JP	142	606	A89	Rodriguez-Mansilla	2014	human-human	human-human	pain	pain		4.74;0.42	13.6;2.9	25.2;1.8	19	17	NA	No	mix	NA	1	dementia	Neurological	0	1	60	1200	87	0	1	multi	Europe	1	massage	Massage	massage, table 1 (measurement 3), moderate
1	1	221	JP	143	607	A89	Rodriguez-Mansilla	2014	human-human	human-human	pain	pain		4.50;0.38	8.7;4.7	25.2;1.8	20	17	NA	No	mix	NA	1	dementia	Neurological	0	1	60	1200	87	0	1	head	Europe	1	acupressure	Other	ear acupressure, table 1 (measurement 3, moderate
1	1	221	JP	144	608	A89	Rodriguez-Mansilla	2014	human-human	human-human	pain	pain		1.37;0.15	20.6;3.8	25.2;2.9	16	18	NA	No	mix	NA	1	dementia	Neurological	0	1	60	1200	87	0	1	multi	Europe	1	massage	Massage	massage, table 1 (measurement 3), severe
1	1	221	JP	145	609	A89	Rodriguez-Mansilla	2014	human-human	human-human	pain	pain		2.83;0.21	12.2;5.7	25.2;2.9	20	18	NA	No	mix	NA	1	dementia	Neurological	0	1	60	1200	87	0	1	head	Europe	1	acupressure	Other	ear acupressure, table 1 (measurement 3), severe
1	1	239	JP	152	661	A94	Weinrich	1990	human-human	human-human	pain	pain		-0.04;0.14	2.3;2.3	2.2;3.1	14	14	61.5	No	mix	NA	1	cancer	Cancer	0	1	1	10	0	0	0	torso	North America	1	massage	Massage	Table 1
1	1	248	JP	156	676	A98	Albert	2009	human-human	human-human	pain	pain		0.20;0.02	0.76;2.0	1.2;2.3	126	126	65	No	mix	NA	1	heart disease	Other	0	1	2	60	4	0	0	multi	North America	1	massage	Massage	table 3
1	1	302	JP	163	714	A104	Geva	2020	robot-human	human-object	pain	pain		0.65;0.07	3.1;2.5	4.8;3.0	63	20	2022-01-25	No	mix	NA	0	NA	None	0	0	1	NA	0	0	0	hand	Asia	1	touch	Other	results, S3 only
1	1	084	HH	65	293	A39	Christensson	1992	human-human	human-human	pH	pH		0;0.08	7.32;0.04	7.32;0.06	25	25	newborn	Yes	NA	f	0	NA	None	0	1	1	90	0	1	0	multi	Europe	1	skin-to-skin contact	Kangaroo	table 4
1	1	207	JP	135	566	A84	Ohgi	2002	human-human	human-human	physical development	physical development		0.38;0.08	100.2;9.7	96.4;10.2	26	27	newborn	Yes	mix	f	1	preterm	Premature Birth	0	1	NA	NA	NA	1	0	multi	Asia	0	kangaroo	Kangaroo	table 3
1	1	007	JP	7	18	A5	Feldman	2003	human-human	human-human	positive affect	positive affect (state)		-0.04;0.03	3.70;0.63	3.73;0.77	73	73	newborn	Yes	mix	f	1	premature	Premature Birth	0	1	14	1597.2	13	1	0	multi	Asia	0	kangaroo	Kangaroo	only mother-infant effect, table 2
1	1	007	JP	7	20	A5	Feldman	2003	human-human	human-human	positive affect	positive affect (state)		0.11;0.03	3.74;0.78	3.65;0.79	73	73	newborn	Yes	mix	m	1	premature	Premature Birth	0	1	14	1597.2	13	1	0	multi	Asia	0	kangaroo	Kangaroo	only father-infant effect, table 2
1	1	009	JP	10	26	A5	Feldman	2002	human-human	human-human	positive affect	positive affect (state)		1.16;0.03	0.38;0.10	0.13;0.29	73	73	29.35	No	f	mix	0	NA	None	0	1	14	1597.2	13	1	0	multi	Asia	0	kangaroo	Kangaroo	table 3
1	1	010	JP	11	30	A6	Field	2009	human-human	human-human	positive affect	positive affect (state)		-0.29;0.09	3.14;3.28	4.19;3.88	22	21	25.28	No	f	f	1	Prenatal depression	Depression	0	1	2022-02-05	104	41	0	NA	multi	North America	1	massage	Massage	table 3
1	1	037	JP	25	101	A9	Khilnani	2003	human-human	human-human	mood	positive affect (state)		0.09;0.14	Avg ES 101,103	NA	15	15	13	No	mix	mix	1	ADHD	Other	0	1	1	20	0	0	0	multi	North America	1	massage	Massage	table 1
1	1	037	JP	25	102	A9	Khilnani	2003	human-human	human-human	mood	positive affect (state)		0.03;0.013	Avg ES 102,104	NA	15	15	13	No	mix	mix	1	ADHD	Other	0	1	9	180	NA	0	0	multi	North America	1	massage	Massage	table 1
1	1	041	JP	29	125	A12	Pinazo	2020	human-human	human-human	positive mood	positive affect (state)		-0.26;0.04	0.51;1.54	0.99;2.12	45	45	30.99	No	mix	NA	0	NA	None	1	0	1	0.33	0	0	0	torso	Europe	1	hug	Other	table 1, PANAS
1	1	044	JP	32	135	A15	Sui-Whi jane	2011	human-human	human-human	mood	positive affect (state)		0.55;0.06	16.3;9.6	22.2;11.8	36	36	49.9	No	mix	NA	1	bone cancer	Cancer	0	1	1	40	0	0	0	multi	Asia	1	massage	Massage	table 2
1	1	044	JP	32	136	A15	Sui-Whi jane	2011	human-human	human-human	mood	positive affect (state)		0.49;0.06	15.7;9.8	21.0;11.9	34	33	49.9	No	mix	NA	1	bone cancer	Cancer	0	1	2	80	1	0	0	multi	Asia	1	massage	Massage	table 2
1	1	044	JP	32	137	A15	Sui-Whi jane	2011	human-human	human-human	mood	positive affect (state)		0.21;0.06	15.5;12.3	17.9;10.3	34	33	49.9	No	mix	NA	1	bone cancer	Cancer	0	1	3	120	2	0	0	multi	Asia	1	massage	Massage	table 2
1	1	071	JP	51	237	A30	Berretz	2021	human-human	human-human	positive affect	positive affect (state)		-0.42;0.10	2.90;0.80	3.23;0.75	21	19	2022-03-22	No	f	m	0	NA	None	1	0	1	0.33	0	1	0	torso	Europe	1	hug	Other	table 4
1	1	071	JP	52	238	A30	Berretz	2021	human-human	human-human	positive affect	positive affect (state)		-0.12;0.11	2.76;0.73	2.84;0.65	18	18	2022-03-22	No	m	f	0	NA	None	1	0	1	0.33	0	1	0	torso	Europe	1	hug	Other	table 4
1	1	173	HH	115	478	A66	Krohn	2011	human-human	human-human	elevated mood	positive affect (state)		0.55;0.14	F = 1.97	NA	16	13	59.68	No	f	NA	1	breast cancer	Cancer	0	1	10	300	34	0	0	multi	Europe	1	massage	Massage	results, T2, variance calculated from F value
1	1	178	KF	118	491	A69	Listing	2009	human-human	human-human	elevated mood	positive affect (state)		0.60;0.06	p=0.016	NA	44	28	NA, because sample sizes decreased	No	f	f	1	breast cancer	Cancer	0	1	10	300	34	0	0	multi	Europe	1	massage	Massage	table 5, Children received 2 15 min. massages once or twice a week. The amount of weeks depended on when they were discharged, so it differed per child
1	1	207	JP	135	567	A84	Ohgi	2002	human-human	human-human	mood	positive affect (state)		0.67;0.08	3.04;0.58	3.38;0.43	26	27	newborn	Yes	mix	f	1	preterm	Premature Birth	0	1	NA	NA	NA	1	0	multi	Asia	0	kangaroo	Kangaroo	table 4
1	1	300	JP	161	705	A102	Hoffmann	2021	robot-human	human-object	positive affect	positive affect (state)		0.13;0.08	3.10;0.69	3.02;0.58	24	24	21.15	No	mix	NA	0	NA	None	0	0	1	NA	0	0	0	hand	Europe	1	hand touch	Other	table 2
1	1	301	JP	162	707	A103	Willemse	2017	robot-human	human-object	positive affect	positive affect (state)		-0.13;0.10	-1.42;3.89	-0.88;4.43	20	19	35.72	No	mix	NA	0	NA	None	0	0	1	4	0	0	0	shoulder	Europe	1	touch	Other	table 2, movies; not sure about direction of effect size
1	1	302	JP	163	713	A104	Geva	2020	robot-human	human-object	happiness	positive affect (state)		0.41;0.07	5.9;2.2	5.0;2.2	63	20	2022-01-25	No	mix	NA	0	NA	None	0	0	1	NA	0	0	0	hand	Asia	1	touch	Other	results, T4 only as there was touch at this point
1	1	306	HH	167	721	A108	Thomson	2011	object-human	human-object	positive mood	positive affect (state)		1.07;0.06	Avg ES 721,723,724	NA	137	21	NA	No	mix	NA	1	hospital/care patients	Other	0	0	1	NA	0	0	0	hand	Europe	NA	haptic touch	Other	table 1, pooled data, post scores
1	1	307	JP	168	725	A109	Serrano	2016	object-human	human-object	affective valence	positive affect (state)		0.27;0.06	Avg ES 725,731	NA	33	34	2022-05-27	No	mix	NA	0	NA	None	0	0	1	NA	0	0	0	hand	Europe	1	grass touch	Other	table 1; not sure about the direction of the effect size
1	1	307	JP	169	726	A109	Serrano	2016	object-human	human-object	affective valence	positive affect (state)		0.23;0.06	Avg ES 726,732	NA	33	36	2022-05-27	No	mix	NA	0	NA	None	0	0	1	NA	0	0	0	hand	Europe	1	grass touch	Other	table 2; not sure about the direction of the effect size
1	1	316	JP	171	743	A111	Hertenstein	2009	human-human	human-human	positive mood	positive affect (state)		1.64;0.22	1.32;0.26	0.94;0.20	12	12	NA	No	mix	f	0	NA	None	0	NA	1	2.25	0	1	0	torso	North America	1	touch	Other	table 1, only tension decrease condition
1	1	241	JP	153	665	A95	Wheeden	1993	human-human	human-human	postnatal complications	postnatal complications		2.43;0.23	95.7;9.1	78.9;3.6	15	15	newborn	Yes	NA	NA	1	preterm	Premature Birth	0	1	30	450	9	0	0	multi	North America	1	massage	Massage	table 3
1	1	044	HH	32	141	A15	Sui-Whi	2011	human-human	human-human	relaxation	relaxation		0.54;0.06	5.8;2.5	4.5;2.3	36	36	49.9	No	mix	NA	1	bone cancer	Cancer	0	1	1	40	0	0	0	multi	Asia	1	massage	Massage	table 2 posttest t1
1	1	044	HH	32	142	A15	Sui-Whi	2011	human-human	human-human	relaxation	relaxation		0.51;0.06	6.2;2.5	5.0;2.2	34	33	49.9	No	mix	NA	1	bone cancer	Cancer	0	1	2	80	1	0	0	multi	Asia	1	massage	Massage	table 2 posttest t2
1	1	044	HH	32	143	A15	Sui-Whi	2011	human-human	human-human	relaxation	relaxation		0.45;0.06	6.2;2.4	5.1;2.5	34	33	49.9	No	mix	NA	1	bone cancer	Cancer	0	1	3	120	2	0	0	multi	Asia	1	massage	Massage	table 2 posttest t3
1	1	047	HH	35	154	A17	Hattan	2002	human-human	human-human	relaxation	relaxation		0.25;0.22	24.67;23.55	18.44;27.09	9	9	NA	No	mix	NA	1	Cardiac surgery	Surgery	0	NA	1	20	0	0	0	leg	Europe	1	massage	Massage	table 5, change scores, recalculated SDs from SEs (Mean;SD;SE)
1	1	307	HH	168	729	A109	Serrano	2016	object-human	human-object	relaxation	relaxation		0.32;0.06	8.33;1.68	7.78;1.75	33	34	2022-05-27	No	mix	NA	0	NA	None	0	1	1	NA	0	0	0	hand	Europe	1	haptic touch	Other	table 1, VR vs. touch, post-test
1	1	307	HH	169	730	A109	Serrano	2016	object-human	human-object	relaxation	relaxation		-0.14;0.06	7.88;1.98	8.14;1.79	33	36	2022-05-27	No	mix	NA	0	NA	None	0	1	1	NA	0	0	0	hand	Europe	1	haptic touch	Other
1	1	029	JP	21	71	A8	Hernandez-Reif	1999	human-human	human-human	peak air flow	respiration		0.49;0.21	297.9;94.1	244.0;125.4	10	10	2022-09-09	No	NA	f	1	cystic fibrosis	Other	0	1	30	600	29	1	NA	multi	North America	1	massage	Massage	table 1
1	1	047	JP	35	151	A17	Hattan	2002	human-human	human-human	respiration	respiration		-0.31;0.23	0.89;0.59	0.22;0.85	9	9	NA	No	mix	NA	1	Cardiac surgery	Surgery	0	NA	1	20	0	0	0	leg	Europe	1	massage	Massage	table 3
1	1	060	JP	41	175	A23	Ahles	1999	human-human	human-human	respiration	respiration		-0.04;0.12	-0.13;0.99	-0.24;0.45	16	17	NA	No	mix	f	1	cancer	Cancer	0	1	2	40	2023-05-03	0	0	multi	North America	1	massage	Massage	table 2
1	1	060	JP	41	176	A23	Ahles	1999	human-human	human-human	respiration	respiration		-0.30;0.12	-1.56;0.61	-0.75;0.75	16	17	NA	No	mix	f	1	cancer	Cancer	0	1	5	100	2023-05-10	0	0	multi	North America	1	massage	Massage	table 2
1	1	060	JP	41	177	A23	Ahles	1999	human-human	human-human	respiration	respiration		-0.72;0.13	-0.93;0.51	0.27;0.33	16	17	NA	No	mix	f	1	cancer	Cancer	0	1	7.65	153	20	0	0	multi	North America	1	massage	Massage	table 2
1	1	068	JP	47	221	A28	Bauer	2010	human-human	human-human	respiration	respiration		0.30;0.04	-0.9;5.6	0.6;4.1	62	51	65.45	No	mix	NA	1	cardiac surgery	Surgery	0	1	1	20	0	0	0	multi	North America	1	massage	Massage	table 4
1	1	068	JP	47	222	A28	Bauer	2010	human-human	human-human	respiration	respiration		0.10;0.04	0.0;5.1	0.5;4.6	62	51	65.45	No	mix	NA	1	cardiac surgery	Surgery	0	1	2	40	2	0	0	multi	North America	1	massage	Massage	table 4
1	1	070	JP	48	228	A29	Bergamm	2007	human-human	human-human	apnoea	respiration		0.58;0.95	0 in 20	1 in 14	20	14	newborn	Yes	mix	f	1	preterm infant	Premature Birth	1	1	1	60	0	1	0	multi	Africa	1	skin-to-skin contact	Kangaroo	table 3; don't really know how to calculate effect sizes from this data
1	1	077	JP	55	263	A33	Can	2021	human-human	human-human	respiration	respiration		0.86;0.07	59.93;3.53	62.82;3.20	30	30	newborn	Yes	mix	f	1	preterm babies	Premature Birth	0	1	NA	NA	NA	1	0	multi	Asia	1	Yakson	Other	table 6, only evening
1	1	077	JP	56	264	A33	Can	2021	human-human	human-human	respiration	respiration		0.83;0.07	60.13;3.26	62.82;3.20	30	30	newborn	Yes	mix	f	1	preterm babies	Premature Birth	0	1	NA	NA	NA	1	0	multi	Asia	1	gentle touch	Other	table 6, only evening
1	1	082	JP	62	279	A37	Cho	2016	human-human	human-human	respiration	respiration		0.30;0.10	45.40;5.44	47.65;9.20	20	20	newborn	Yes	mix	f	1	preterm	Premature Birth	0	1	10	300	20	1	0	multi	Asia	0	kangaroo	Kangaroo	table 3
1	1	084	HH	65	291	A39	Christensson	1992	human-human	human-human	respiration rate	respiration		0.60;0.08	44.3;7.9	49.8;10.2	25	25	newborn	Yes	NA	f	0	NA	None	0	1	1	90	0	1	0	multi	Europe	1	skin-to-skin contact	Kangaroo	table 4
1	1	102	HH	77	330	A45	Fattah	2011	human-human	human-human	forced expiratory flow (FEV1)	respiration		0.47;0.07	Avg ES 330,331,332,33	NA	30	30	2023-01-11	No	mix	mix	1	Asthma	Other	0	1	35	700	34	1	1	multi	Africa	1	massage	Massage	table 2
1	1	132	JP	91	381	A51	Goldstein Ferber	2004	human-human	human-human	respiration	respiration		0.16;0.09	0.99;0.01	0.98;0.09	25	22	newborn	Yes	mix	f	0	NA	None	0	1	1	60	0	1	0	multi	Asia	1	kangaroo	Kangaroo	table 3
1	1	161	HH	108	453	A59	Kashaninia	2008	human-human	human-human	changed breathing	respiration		1.70;0.09	14%, 7 of 50	78%, 39 of 50	50	50	newborn	Yes	mix	f	0	NA	None	0	1	1	10	0	1	0	multi	Asia	1	kangaroo	Kangaroo	table 2, changed, percentages given that were calculated to n's
1	1	170	HH	113	468	A64	Kim	2017	human-human	human-human	respiration rate	respiration		1.10;0.12	-4.00;4.00	-0.30;2.61	20	20	newborn	Yes	mix	m	1	intensive care unit	Premature Birth	0	1	5	50	4	1	0	multi	Asia	0	tactile stimulation	Other	table 2
1	1	181	KF	120	507	A71	Lindgren	2013	human-human	human-human	respiratory frequency	respiration		0.58;0.21	15.6;7.5	19.2;4.7	10	10	65.9	No	NA	NA	1	aortic surgery	Surgery	0	1	1	60	0	0	0	multi	Europe	1	massage	Massage	table 2
1	1	183	KF	121	514	A72	Luong	2016	human-human	human-human	stability of cardio-respiratory system (SCRIL)	respiration		1.25;0.05	5.50;0.79	4.50;0.81	50	50	newborn	Yes	mix	f	1	preterm	Premature Birth	0	1	1	120	0	1	0	multi	Asia	1	massage	Massage	table 5
1	1	183	KF	121	515	A72	Luong	2016	human-human	human-human	stability of cardio-respiratory system (SCRIL)	respiration		1.03;0.05	5.72;0.73	4.82;1.00	50	50	newborn	Yes	mix	f	1	preterm	Premature Birth	0	1	1	360	0	1	0	multi	Asia	1	massage	Massage	table 5
1	1	185	JP	124	519	A74	Mathai	2001	human-human	human-human	respiration rate	respiration		-0.24;0.08	37.08;6.43	35.88;2.90	25	25	newborn	Yes	mix	NA	1	preterm	Premature Birth	0	1	15	225	4	0	0	multi	Asia	1	massage	Massage	table 1
1	1	223	JP	146	636	A90	Scafidi	1986	human-human	human-human	respiration	respiration		0.42;0.10	48.8;1.7	49.5;1.6	20	20	newborn	Yes	NA	NA	1	preterm	Premature Birth	0	1	30	450	9	0	0	multi	North America	1	tactile-kinesthetic stimulation	Other	table 1
1	1	224	JP	147	641	A90	Scafidi	1990	human-human	human-human	respiration	respiration		0.13;0.10	53.3;2.4	53.6;2.2	20	20	newborn	Yes	mix	NA	1	preterm	Premature Birth	0	1	30	450	9	0	0	multi	North America	0	massage	Massage	table 2
1	1	241	KF	153	662	A95	Wheeden	1993	human-human	human-human	respiration rate	respiration		-0.29;0.13	54.8;2.3	54.0;3.1	15	15	newborn	Yes	NA	NA	1	preterm	Premature Birth	0	1	30	450	9	0	0	multi	North America	1	massage	Massage	table 2
1	1	248	KF	156	687	A98	Albert	2009	human-human	human-human	respiratory rate	respiration		0.13;0.02	p=.3	NA	126	126	65	No	mix	NA	1	heart surgery	Surgery	0	1	1	30	2	0	0	multi	North America	1	massage	Massage	postoperative scores; table 3; results
1	1	248	KF	156	688	A98	Albert	2009	human-human	human-human	respiratory rate	respiration		0.13;0.02	p=.3	NA	126	126	65	No	mix	NA	1	heart surgery	Surgery	0	1	2	60	4	0	0	multi	North America	1	massage	Massage	postoperative scores; table 3; results
1	1	255	JP	157	690	A99	Ludington-Hoe	2004	human-human	human-human	respiration	respiration		0.62;0.18	36.51;6.26	40.87;7.53	11	13	newborn	Yes	mix	f	1	preterm	Premature Birth	0	1	NA	NA	NA	1	0	multi	North America	1	kangaroo	Kangaroo	table 2, only posttest
1	1	301	JP	162	712	A103	Willemse	2017	robot-human	human-object	respiration	respiration		-0.24;0.10	-0.21;3.99	-0.99;2.17	20	19	35.77	No	mix	NA	0	NA	None	0	0	1	4	0	0	0	shoulder	Europe	1	touch	Other	table 2, movies; not sure about direction of effect size
1	1	335	JP	176	756	A103	Willemse	2019	robot-human	human-object	respiration	respiration		0.11;0.06	-0.76;2.41	-0.45;3.32	33	32	47.9	No	mix	NA	0	NA	None	0	0	1	4	0	0	0	shoulder/arm	Europe	1	gentle touch	Other	table 3
1	1	022	JP	15	51	A6	Field	2009	human-human	human-human	sleep disturbance	sleep		0.40;0.03	47.3;22.4	55.7;18.5	88	61	2023-02-26	No	f	mix	1	depression	Depression	0	1	24	480	83	1	1	multi	North America	1	massage	Massage	table 2
1	1	044	JP	32	138	A15	Sui-Whi jane	2011	human-human	human-human	sleep	sleep		-0.08;0.06	27.5;13.5	28.6;14.9	36	36	49.9	No	mix	NA	1	bone cancer	Cancer	0	1	1	40	0	0	0	multi	Asia	1	massage	Massage	table 2
1	1	044	JP	32	139	A15	Sui-Whi jane	2011	human-human	human-human	sleep	sleep		0.25;0.06	32.3;12.3	29.1;13.8	34	33	49.9	No	mix	NA	1	bone cancer	Cancer	0	1	2	80	1	0	0	multi	Asia	1	massage	Massage	table 2
1	1	044	JP	32	140	A15	Sui-Whi jane	2011	human-human	human-human	sleep	sleep		0.20;0.06	32.8;11.4	30.2;14.4	34	33	49.9	No	mix	NA	1	bone cancer	Cancer	0	1	3	120	2	0	0	multi	Asia	1	massage	Massage	table 2
1	1	068	JP	47	223	A28	Bauer	2010	human-human	human-human	sleep	sleep		0.05;0.04	-0.8;5.9	-1.1;5.6	62	51	65.45	No	mix	NA	1	cardiac surgery	Surgery	0	1	1	20	0	0	0	multi	North America	1	massage	Massage	table 4
1	1	068	JP	47	224	A28	Bauer	2010	human-human	human-human	sleep	sleep		-0.02;0.04	0.1;4.7	0.2;3.1	62	51	65.45	No	mix	NA	1	cardiac surgery	Surgery	0	1	2	40	2	0	0	multi	North America	1	massage	Massage	table 4
1	1	077	FM	55	267	A33	Can	2021	human-human	human-human	sleep/calmness	sleep		7.28; 0.51	3.67; 0.66	9.05; 0.81	30	30	newborn	Yes	mix	f	1	preterm	Premature Birth	0	1	NA	NA	NA	1	0	multi	Asia	1	Yaskon	Other	all measure bellows are averaged following interventions on the evening (max effect) and ACROSS all five days, gestational or post partum age? (I based on post partum)
1	1	077	FM	56	268	A33	Can	2021	human-human	human-human	sleep/calmness	sleep		6.6; 0.43	3.68; 0.82	9.05; 0.81	30	30	newborn	Yes	mix	f	1	preterm	Premature Birth	0	1	NA	NA	NA	1	0	multi	Asia	1	gentle touch (ght)	Other	all measure bellows are averaged following interventions on the evening (max effect) and ACROSS all five days, gestational or post partum age? (I based on post partum)
1	1	096	FM	73	319	A42	Dieter	2003	human-human	human-human	sleep (% time)	sleep		0.77; 0.13	53; 37.7	81.1; 34.5	16	16	newborn	Yes	mix	mix	1	preterm	Premature Birth	0	1	15	225	4	0	0	multi	North America	1	massage	Massage	gestational or post partum age? (I based on post partum)
1	1	100	FM	74	321	A43	Erlandsson	2007	human-human	human-human	wakefulness	sleep		0.40;0.14	2.24;1.17	2.69;1.07	15	14	newborn	Yes	mix	m	0	NA	None	0	1	1	90	0	1	0	multi	Europe	1	skin-to-skin contact	Kangaroo
1	1	105	JP	78	334	A5	Feldman	2007	human-human	human-human	quiet sleep	sleep		-0.09;0.06	Avg ES 334,335	NA	35	35	newborn	Yes	mix	f	1	preterm	Premature Birth	0	1	NA	1785.6	13	1	0	multi	Asia	0	kangaroo	Kangaroo	table 3
1	1	106	FM	79	342	A46	Ferreira	2010	human-human	human-human	active sleep	sleep		-0.33;0.11	Avg ES 342,343	NA	16	16	newborn	Yes	mix	NA	1	preterm	Premature Birth	0	1	9	90	2023-05-14	0	0	multi	South America	0	tactile and kinesthetic stimulation	Other
1	1	109	FM	81	346	A6	Field	2002	human-human	human-human	sleep	sleep		0.21;0.20	6.4;1.1	6.2;0.8	10	10	50.9	No	mix	NA	1	fibromyalgia	Pain	0	1	10	300	34	0	0	multi	North America	1	massage	Massage
1	1	118	HH	86	368	A6	Field	2007	human-human	human-human	sleep disturbance	sleep		0.18;0.13	26.1;23.7	29.6;15.2	15	15	41	No	mix	NA	1	chronic low back pain	Pain	0	1	9	270	34	0	NA	multi	North America	1	massage	Massage	table 1, last day post
1	1	132	JP	91	384	A51	Goldstein Ferber	2004	human-human	human-human	sleep	sleep		0.71;0.09	20.96;9.90	14.40;8.38	25	22	newborn	Yes	mix	f	0	NA	None	0	1	1	60	0	1	0	multi	Asia	1	kangaroo	Kangaroo	table 3
1	1	147	JP	102	422	A8	Hernandez-Reif	2002	human-human	human-human	sleep (disturbance)	sleep		0.24;0.26	Avg ES 422,423	NA	8	8	58	No	mix	NA	1	parkinson	Neurological	0	1	10	300	34	0	NA	multi	North America	1	massage	Massage	table 2, disturbances
1	1	148	JP	103	431	A8	Hernandez-Reif	2001	human-human	human-human	sleep (disturbance)	sleep		0.41;0.18	Avg ES 431,432	NA	12	12	40	No	mix	NA	1	chronic low back pain	Pain	0	NA	10	300	34	0	NA	multi	North America	1	massage	Massage	table 3, disturbance
1	1	191	JP	127	539	A77	Modrcin-Talbott	2003	human-human	human-human	quiet sleep	sleep		-0.24;0.21	Avg ES 539,540	NA	10	10	newborn	Yes	mix	NA	1	preterm	Premature Birth	0	1	10	200	9	0	0	multi	North America	1	gentle human touch	Other	table 2
1	1	209	JP	136	580	A85	Oliveira	2012	human-human	human-human	sleep disturbance	sleep		0.44;0.14	2.9;2.2	3.8;1.9	15	15	NA	No	f	NA	0	NA	None	0	1	16	960	59	0	0	multi	South America	1	massage	Massage	table 2
1	1	209	JP	137	581	A85	Oliveira	2012	human-human	human-human	sleep disturbance	sleep		0.17;0.14	3.5;1.6	3.8;1.9	14	15	NA	No	f	NA	0	NA	None	0	1	16	960	59	0	0	multi	South America	1	passive movement	Other	table 2
1	1	209	JP	136	582	A85	Oliveira	2012	human-human	human-human	sleep disturbance	sleep		0.79;0.14	2.1;2	3.8;2.3	15	15	NA	No	f	NA	0	NA	None	0	1	32	1920	119	0	0	multi	South America	1	massage	Massage	table 2
1	1	209	JP	137	583	A85	Oliveira	2012	human-human	human-human	sleep disturbance	sleep		0.16;0.14	3.5;1.1	3.8;2.3	14	15	NA	No	f	NA	0	NA	None	0	1	32	1920	119	0	0	multi	South America	1	passive movement	Other	table 2
1	1	223	KF	146	638	A90	Scafidi	1986	human-human	human-human	sleep	sleep		-0.49;0.1	76;25.1	88;23.5	20	20	newborn	Yes	NA	NA	1	preterm	Premature Birth	0	1	30	450	9	0	0	multi	North America	1	tactile-kinesthetic stimulation	Other	table 4
1	1	011	JP	12	35	A6	Field	1997	human-human	human-human	social functioning	social functioning		0.89;0.20	F = 4.38	NA	11	11	2022-05-04	No	mix	NA	1	autism	Neurological	0	1	8	120	27	0	0	multi	North America	1	massage	Massage	table 1
1	1	032	JP	24	100	A8	Hernandez-Reif	1998	human-human	human-human	social functioning	social functioning		2.58;0.31	4.7;0.9	2.9;0.4	12	12	47.11	No	mix	NA	1	MS	Neurological	0	1	10	450	34	0	NA	multi	North America	1	massage	Massage	table 2
1	1	037	JP	25	107	A9	Khilnani	2003	human-human	human-human	asociality	social functioning		0.85;0.15	46.7;6.9	55.3;12.6	15	15	13	No	mix	mix	1	ADHD	Other	0	1	9	180	NA	0	0	multi	North America	1	massage	Massage	table 1
1	1	010	HH	11	27	A6	Field	2009	human-human	human-human	somatic/vegetative	somatic/vegetative		0.17;0.09	6.14;3.40	6.76;3.99	22	21	25.28	No	f	f	1	Prenatal depression	Depression	0	1	2022-02-05	104	41	0	NA	multi	North America	1	massage	Massage	table 3, last session
1	1	030	HH	22	76	A8	Hernandez-Reif	1998	human-human	human-human	somatization	somatization		0.40;0.17	55.5;9.2	59.2;9.5	12	12	39.9	No	NA	NA	1	migraine	Pain	0	1	10	300	34	0	NA	multi	North America	1	massage	Massage	table 1, last day
1	1	011	JP	12	34	A6	Field	1997	human-human	human-human	stereotyptical behavior	stereotyptical behavior		1.22;0.22	F = 8.13	NA	11	11	2022-05-04	No	mix	NA	1	autism	Neurological	0	1	8	120	27	0	0	multi	North America	1	massage	Massage	table 1
1	1	010	HH	11	29	A6	Field	2009	human-human	human-human	interpersonal distress	stress		-0.01;0.09	0.91;1.87	0.90;1.64	22	21	25.28	No	f	f	1	Prenatal depression	Depression	0	1	2022-02-05	104	41	0	NA	multi	North America	1	massage	Massage	table 3, last session
1	1	049	JP	37	160	A19	Triplett	1979	human-human	human-human	stress reduction	stress		1.97;0.10	2x2 frequency (53/7 vs 7/33)	NA	60	40	NA	No	mix	f	1	hospitalized	Other	0	NA	1	5	0	0	0	NA	North America	1	stroking, rocking	Other	table 1
1	1	060	JP	41	181	A23	Ahles	1999	human-human	human-human	distress	stress		0.99;0.14	-1.60;0.60	0.06;0.23	15	17	NA	No	mix	f	1	cancer	Cancer	0	1	2	40	2023-05-03	0	0	multi	North America	1	massage	Massage	table 2
1	1	060	JP	41	182	A23	Ahles	1999	human-human	human-human	distress	stress		-0.38;0.13	-0.19;0.38	-0.69;0.30	15	17	NA	No	mix	f	1	cancer	Cancer	0	1	5	100	2023-05-10	0	0	multi	North America	1	massage	Massage	table 2
1	1	060	JP	41	183	A23	Ahles	1999	human-human	human-human	distress	stress		0.96;0.14	-1.00;0.43	0.07;0.07	15	17	NA	No	mix	f	1	cancer	Cancer	0	1	7.65	153	20	0	0	multi	North America	1	massage	Massage	table 2
1	1	082	JP	63	282	A37	Cho	2016	human-human	human-human	stress	stress		2.25;0.16	3.76;0.23	4.40;0.33	20	20	NA	No	f	mix	0	NA	None	0	1	10	300	20	1	0	multi	Asia	0	kangaroo	Kangaroo	table 5
1	1	101	HH	75	326	A44	El-Farrash	2020	human-human	human-human	stress/abstinence	stress		-0.63;0.05	0.05;0.01	0.04;0.02	40	40	newborn	Yes	mix	mix	1	Preterm	Premature Birth	0	1	7	420	6	1	0	multi	Africa	1	kangaroo	Kangaroo	table 3, KMC 60 vs. control
1	1	101	HH	76	327	A44	El-Farrash	2020	human-human	human-human	stress/abstinence	stress		0.39;0.05	0.03;0.03	0.04;0.02	40	40	newborn	Yes	mix	mix	1	Preterm	Premature Birth	0	1	7	840	6	1	0	multi	Africa	1	kangaroo	Kangaroo	table 3, KMC 120 vs. control
1	1	132	JP	91	383	A51	Goldstein Ferber	2004	human-human	human-human	stress (visceral)	stress		0;0.09	0.002;0.01	0.002;0.01	25	22	newborn	Yes	mix	f	0	NA	None	0	1	1	60	0	1	0	multi	Asia	1	kangaroo	Kangaroo	table 3
1	1	150	JP	105	450	A8	Hernandez-Reif	2007	human-human	human-human	stress	stress		0.57;0.13	5.9;2.8	7.8;3.8	16	16	newborn	Yes	mix	NA	1	preterm	Premature Birth	0	1	15	225	4	0	NA	multi	North America	1	massage	Massage	results
1	1	173	HH	115	479	A66	Krohn	2011	human-human	human-human	stress	stress		0.37;0.14	F = 0.92	NA	16	13	59.68	No	f	NA	1	breast cancer	Cancer	0	1	10	300	34	0	0	multi	Europe	1	massage	Massage	results, T2, variance calculated from F value
1	1	191	JP	127	541	A77	Modrcin-Talbott	2003	human-human	human-human	stress	stress		0.45;0.21		t = 1.0	10	10	newborn	Yes	mix	NA	1	preterm	Premature Birth	0	1	10	200	9	0	0	multi	North America	1	gentle human touch	Other	table 2
1	1	225	JP	148	650	A90	Scafidi	1996	human-human	human-human	stress	stress		4.73;0.54	1.8;0.2	3.6;0.5	14	14	newborn	Yes	NA	NA	0	NA	None	0	1	2023-08-04	216	9	0	0	multi	North America	1	massage	Massage	table 2
1	1	241	KF	153	670	A95	Wheeden	1993	human-human	human-human	stress behaviours	stress		0.81;0.14	1.6;0.7	2.3;1	15	15	newborn	Yes	NA	NA	1	preterm	Premature Birth	0	1	30	450	9	0	0	multi	North America	1	massage	Massage	table 5
1	1	331	JP	174	752	A114	Yamazaki	2016	object-human	human-object	stress	stress		-0.00;0.14	9.21;4.37	9.14;3.99	15	14	64.54	No	mix	NA	0	NA	None	0	0	1	15	0	0	0	torso	Asia	1	hug	Other	results, subjective stress
1	1	047	JP	35	148	A17	Hattan	2002	human-human	human-human	systolic BP	systolic BP		-0.12;0.22	-1.78;4.64	-3.00;2.15	9	9	NA	No	mix	NA	1	Cardiac surgery	Surgery	0	NA	1	20	0	0	0	leg	Europe	1	massage	Massage	table 3
1	1	060	JP	41	172	A23	Ahles	1999	human-human	human-human	systolic BP	systolic BP		0.12;0.12	-0.13;2.64	1.06;2.38	16	17	NA	No	mix	f	1	cancer	Cancer	0	1	2	40	6	0	0	multi	North America	1	massage	Massage	table 2
1	1	060	JP	41	173	A23	Ahles	1999	human-human	human-human	systolic BP	systolic BP		-0.04;0.12	-2.69;3.08	-3.13;2.04	16	17	NA	No	mix	f	1	cancer	Cancer	0	1	5	100	13	0	0	multi	North America	1	massage	Massage	table 2
1	1	060	JP	41	174	A23	Ahles	1999	human-human	human-human	systolic BP	systolic BP		-0.10;0.12	-2.67;1.98	-3.47;2.05	16	17	NA	No	mix	f	1	cancer	Cancer	0	1	7.65	153	20	0	0	multi	North America	1	massage	Massage	table 2
1	1	068	JP	47	217	A28	Bauer	2010	human-human	human-human	systolic BP	systolic BP		-0.29;0.04	0.7;7.8	-1.7;8.7	62	51	65.45	No	mix	NA	1	cardiac surgery	Surgery	0	1	1	20	0	0	0	multi	North America	1	massage	Massage	table 4
1	1	068	JP	47	218	A28	Bauer	2010	human-human	human-human	systolic BP	systolic BP		0;0.04	-2.3;10.9	-2.3;12.7	62	51	65.45	No	mix	NA	1	cardiac surgery	Surgery	0	1	2	40	2	0	0	multi	North America	1	massage	Massage	table 4
1	1	071	JP	51	233	A30	Berretz	2021	human-human	human-human	systolic BP	systolic BP		-0.54;0.10	112.05;10.36	106.53;10.10	21	19	2022-03-22	No	f	m	0	NA	None	1	0	1	0.33	0	1	0	torso	Europe	1	hug	Other	table 2
1	1	071	JP	52	234	A30	Berretz	2021	human-human	human-human	systolic BP	systolic BP		-0.37;0.11	124.06;14.73	118.83;13.29	18	18	2022-03-22	No	m	f	0	NA	None	1	0	1	0.33	0	1	0	torso	Europe	1	hug	Other	table 2
1	1	072	JP	53	243	A31	Billhult	2008	human-human	human-human	systolic BP	systolic BP		0.83;0.14	p = .03	NA	15	15	62	No	f	NA	1	breast cancer	Cancer	0	1	1	45	0	0	0	multi	Europe	1	massage	Massage	figure 3
1	1	130	JP	90	379	A50	Givi	2013	human-human	human-human	systolic BP	systolic BP		1.67;0.11	116.00;9.14	130.00;7.50	25	25	NA	No	f	NA	0	NA	None	0	1	10	125	24	0	0	multi	Asia	1	massage	Massage	table 1
1	1	137	FM	98	400	A55	Grewen	2003	human-human	human-human	blood pressure (systolic)	systolic BP		0.79;0.02	F=28,78, p=0,0001	NA	100	85	31.58	No	mix	mix	0	NA	None	1	NA	1	10.33	0	1	0	multi	Europe	1	hugging, close contact	Other
1	1	146	JP	101	412	A8	Hernandez-Reif	2000	human-human	human-human	systolic BP	systolic BP		0;0.13	Avg ES 412,414	NA	15	15	51.6	No	mix	NA	1	high blood pressure	Other	0	1	1	30	0	0	NA	multi	North America	1	massage	Massage	table 2
1	1	146	JP	101	413	A8	Hernandez-Reif	2000	human-human	human-human	systolic BP	systolic BP		0.13;0.13	Avg ES 413,415	NA	15	15	51.6	No	mix	NA	1	high blood pressure	Other	0	1	10	300	34	0	NA	multi	North America	1	massage	Massage	table 2
1	1	171	HH	114	470	A65	Kim	2001	human-human	human-human	systolic blood pressure	systolic BP		0.38;0.07	126.83;20.98	135.83;25.59	29	30	57.42	No	mix	NA	1	cataract surgery	Surgery	0	1	1	5	0	0	0	hand	Asia	0	hand massage	Massage	table 3, after massage
1	1	181	JP	120	503	A71	Lindgren	2013	human-human	human-human	systolic blood pressure	systolic BP		0.61;0.21	124.3;13.5	134.7;19.8	10	10	65.9	No	NA	NA	1	aortic surgery	Surgery	0	1	1	60	0	0	0	multi	Europe	1	massage	Massage	table 2, 1:30am group
1	1	195	JP	128	545	A78	Mok	2004	human-human	human-human	systolic blood pressure	systolic BP		1.28;0.05	129.3;8.51	140.2;8.54	51	51	73.2	No	mix	NA	1	stroke	Other	0	1	7	70	6	NA	0	torso	Asia	1	massage	Massage	table 2
1	1	199	JP	130	554	A80	Moyle	2014	human-human	human-human	systolic blood pressure	systolic BP		1.95;0.11	-9.34;1.65	-6.22;1.55	25	28	86.52	No	mix	NA	1	dementia	Neurological	0	1	15	150	20	0	1	leg	Oceania	1	massage	Massage	table 1; not sure about the direction of the effect size
1	1	248	KF	156	681	A98	Albert	2009	human-human	human-human	systolic blood pressure	systolic BP		0.33;0.02	p=.01	NA	126	126	65	No	mix	NA	1	heart surgery	Surgery	0	1	1	30	2	0	0	multi	North America	1	massage	Massage	postoperative scores; table 3; results
1	1	248	KF	156	682	A98	Albert	2009	human-human	human-human	systolic blood pressure	systolic BP		0.09;0.02	p=.5	NA	126	126	65	No	mix	NA	1	heart surgery	Surgery	0	1	2	60	4	0	0	multi	North America	1	massage	Massage	postoperative scores; table 3; results
1	1	261	JP	158	695	A100	Kim	2016	human-human	human-human	systolic BP	systolic BP		3.11;0.38	139.8;3.0	147.4;1.8	11	12	42.6	No	f	NA	0	NA	None	0	1	20	300	69	0	0	head	Asia	1	massage	Massage	table 4; SDs are weird but no obvious error
1	1	261	JP	159	696	A100	Kim	2016	human-human	human-human	systolic BP	systolic BP		6.90;1.21	135.3;1.7	147.4;1.8	11	12	42.84	No	f	NA	0	NA	None	0	1	20	500	69	0	0	head	Asia	1	massage	Massage	table 4; SDs are weird but no obvious error
1	1	262	JP	160	702	A101	Bennett	2015	human-human	human-human	systolic BP	systolic BP		-0.35;0.11	95.3;10.44	92.11;7.34	18	18	21.36	No	mix	NA	0	NA	None	0	1	1	90	0	0	0	multi	Asia	1	massage	Massage	table 3
1	1	070	JP	48	227	A29	Bergamm	2007	human-human	human-human	temperature	temperature		1.34;0.38	1 in 20	8 in 14	20	14	newborn	Yes	mix	f	1	preterm infant	Premature Birth	1	1	1	60	0	1	0	multi	Africa	1	skin-to-skin contact	Kangaroo	table 3; don't really know how to calculate effect sizes from this data
1	1	079	JP	57	269	A34	Carfoot	2005	human-human	human-human	body temperature	temperature		0.45;0.02	36.9;0.45	36.7;0.43	98	99	newborn	Yes	mix	f	0	NA	None	0	1	1	45	0	1	0	multi	Europe	1	skin-to-skin contact	Kangaroo	table 2
1	1	082	JP	62	281	A37	Cho	2016	human-human	human-human	body temperature	temperature		0.49;0.10	36.63;0.17	36.53;0.23	20	20	newborn	Yes	mix	f	1	preterm	Premature Birth	0	1	10	300	20	1	0	multi	Asia	0	kangaroo	Kangaroo	table 3; not sure about the direction of the effect size
1	1	084	HH	65	289	A39	Christensson	1992	human-human	human-human	body temperature	temperature		1.62;0.11	36.3;0.43	35.4;0.66	25	25	newborn	Yes	NA	f	0	NA	None	0	1	1	90	0	1	0	multi	Europe	1	skin-to-skin contact	Kangaroo	table 3, 90 mins postpartum, thigh
1	1	093	HH	71	306	A3	Diego	2008	human-human	human-human	temperature increase	temperature		0.63;0.09	0.62;0.43	0.42;0.13	24	24	newborn	Yes	mix	NA	1	Preterm	Premature Birth	0	1	1	15	0	0	0	multi	North America	1	massage	Massage	table 1, pre-post increase
1	1	185	JP	124	520	A74	Mathai	2001	human-human	human-human	temperature	temperature		0.04;0.08	36.40;0.31	36.39;0.26	25	25	newborn	Yes	mix	NA	1	preterm	Premature Birth	0	1	15	225	4	0	0	multi	Asia	1	massage	Massage	table 1
1	1	223	JP	146	634	A90	Scafidi	1986	human-human	human-human	temperature	temperature		0;0.1	98;0.1	98;0.1	20	20	newborn	Yes	NA	NA	1	preterm	Premature Birth	0	1	30	450	9	0	0	multi	North America	1	tactile-kinesthetic stimulation	Other	table 1
1	1	224	JP	147	643	A90	Scafidi	1990	human-human	human-human	temperature	temperature		0;0.1	98.1;0.1	98.1;0.1	20	20	newborn	Yes	mix	NA	1	preterm	Premature Birth	0	1	30	450	9	0	0	multi	North America	0	massage	Massage	table 2
1	1	234	JP	150	655	A92	Srivastava	2014	human-human	human-human	temperature	temperature		1.08;0.02	36.95;0.17	36.72;0.25	122	118	newborn	Yes	mix	f	0	NA	None	0	1	1	120	0	1	0	multi	Asia	1	skin-to-skin contact	Kangaroo	table 2
1	1	241	KF	153	664	A95	Wheeden	1993	human-human	human-human	temperature	temperature		0;0.1	98.2;0.1	98.2;0.1	15	15	newborn	Yes	NA	NA	1	preterm	Premature Birth	0	1	30	450	9	0	0	multi	North America	1	massage	Massage	table 2
1	1	255	JP	157	692	A99	Ludington-Hoe	2004	human-human	human-human	temperature	temperature		-0.44;0.17	36.40;0.87	36.68;0.34	11	13	newborn	Yes	mix	f	1	preterm	Premature Birth	0	1	NA	NA	NA	1	0	multi	North America	1	kangaroo	Kangaroo	table 2, only posttest
1	1	089	HH	66	297	A40	Cutshall	2010	human-human	human-human	tension	anxiety (state)		1.14;0.08	-3.1;2.77	-0.4;1.83	30	28	66.0	No	mix	NA	1	Cardiac surgery	Surgery	0	1	1	20	0	0	0	multi	North America	1	massage	Massage	table 2, change score
1	1	175	HH	116	484	A67	Kumar	2013	human-human	human-human	triglyceride	triglyceride		0.21;0.08	108.6;23.1	101.7;41.7	25	23	newborn	Yes	mix	f	1	preterm	Premature Birth	0	1	112	1120	27	1	0	multi	Asia	1	massage	Massage	table 2, say 28
1	1	140	HH	100	406	A57	Haley	2012	human-human	human-human	urinary bone metabolism Pyridinoline	urinary bone metabolism Pyridinoline		0.45;0.11	Avg ES 406,407	NA	20	20	newborn	Yes	mix	NA	1	preterm	Premature Birth	0	1	12	480	13	0	0	multi	North America	1	tactile and kinesthetic stimulation	Other	results p. 663, week 2 comparison
1	1	031	HH	23	87	A8	Hernandez-Reif	2004	human-human	human-human	vigor	vigor		0.60;0.12	21;5	18;5	18	16	52.9	No	f	f	1	Breast cancer	Cancer	0	1	1	30	0	0	NA	multi	North America	1	massage	Massage	table 2, post first day
1	1	031	HH	23	88	A8	Hernandez-Reif	2004	human-human	human-human	vigor	vigor		0.33;0.12	21;6	19;6	18	16	52.9	No	f	f	1	Breast cancer	Cancer	0	1	15	450	34	0	NA	multi	North America	1	massage	Massage	table 2, post last day
1	1	248	KF	156	680	A98	Albert	2009	human-human	human-human	vigor	vigor		0.10;0.02	-2.53;7.1	-1.80;7.7	126	126	65	No	mix	NA	1	heart surgery	Surgery	0	1	2	60	4	0	0	multi	North America	1	massage	Massage	table 3; results; difference between postoperative scores and preoperative scores, so larger difference between the two means better response to massage
1	1	040	JP	27	120	A11	Mokaberian	2021	human-human	human-human	weight	weight		0.73;0.11	3239.5;335.03	3036;202.13	20	20	newborn	Yes	mix	f	1	premature	Premature Birth	0	1	30	600	9	1	NA	multi	Asia	1	massage	Massage	table 3
1	1	042	JP	30	129	A13	Suman	2008	human-human	human-human	weight gain	weight		0.91;0.03	23.99;9.84	15.58;8.17	91	60	newborn	Yes	mix	f	1	premature	Premature Birth	0	1	33.78	27361.8	33	1	0	multi	Asia	1	kangaroo	Kangaroo	table 2
1	1	043	JP	31	131	A14	Scarr-salapatek	1972	human-human	human-human	weight gain	weight		0.68;0.14	27.5;9.4	22.6;3.8	15	15	newborn	Yes	mix	NA	1	premature	Premature Birth	0	NA	8	240	NA	0	0	multi	North America	1	rocking, fondling, patting	Other	table 2
1	1	062	JP	42	204	A24	Ang	2012	human-human	human-human	weight gain	weight		0.31;0.03	27;7	25;6	57	60	newborn	Yes	mix	NA	1	Prematurity	Premature Birth	0	1	60	900	25	0	0	multi	North America	1	massage	Massage	table 4, I used all children... some massage times might be too high
1	1	064	JP	43	207	A25	Arora	2005	human-human	human-human	weight gain	weight		0.56;0.1	10.9;4.4	8.3;4.9	20	23	newborn	Yes	mix	f	1	preterm infant	Premature Birth	0	1	NA	NA	27	1	0	multi	Asia	1	oil massage	Massage	table 2
1	1	064	JP	44	208	A25	Arora	2005	human-human	human-human	weight gain	weight		0.08;0.1	8.7;4.6	8.3;4.9	19	23	newborn	Yes	mix	f	1	preterm infant	Premature Birth	0	1	NA	NA	27	1	0	multi	Asia	1	massage	Massage	table 2
1	1	077	JP	55	257	A33	Can	2021	human-human	human-human	body weight	weight		0.69;0.07	1889.33;476.60	1595.17;375.14	30	30	newborn	Yes	mix	f	1	preterm babies	Premature Birth	0	1	10	150	4	1	0	multi	Asia	1	Yakson	Other	table 4, day 5
1	1	077	JP	56	258	A33	Can	2021	human-human	human-human	body weight	weight		0.44;0.07	1773.67;428.37	1595.17;375.14	30	30	newborn	Yes	mix	f	1	preterm babies	Premature Birth	0	1	10	150	4	1	0	multi	Asia	1	gentle touch	Other	table 4, day 5
1	1	080	JP	58	271	A35	Cattaneo	2007	human-human	human-human	weight gain	weight		0.37;0.04	17.9;13.4	13.4;10.6	50	50	newborn	Yes	mix	f	1	preterm	Premature Birth	0	1	NA	NA	NA	1	0	multi	Africa	1	kangaroo	Kangaroo	table 5
1	1	080	JP	59	273	A35	Cattaneo	2007	human-human	human-human	weight gain	weight		0.36;0.04	25.6;11.7	21.4;11.9	52	54	newborn	Yes	mix	f	1	preterm	Premature Birth	0	1	NA	NA	NA	1	0	multi	Asia	1	kangaroo	Kangaroo	table 5
1	1	080	JP	60	275	A35	Cattaneo	2007	human-human	human-human	weight gain	weight		0.19;0.05	20.1;8.7	18.0;13.9	47	32	newborn	Yes	mix	f	1	preterm	Premature Birth	0	1	NA	NA	NA	1	0	multi	North America	1	kangaroo	Kangaroo	table 5
1	1	082	JP	62	277	A37	Cho	2016	human-human	human-human	weight	weight		1.92;0.15	2164;243.25	1779;146.89	20	20	newborn	Yes	mix	f	1	preterm	Premature Birth	0	1	10	300	20	1	0	multi	Asia	0	kangaroo	Kangaroo	table 3
1	1	083	HH	64	283	A38	Choi	2015	human-human	human-human	weight	weight		0.48;0.21	1718.0;251.56	1607.0;209.87	10	10	newborn	Yes	mix	NA	1	Prematurity	Premature Birth	0	1	14	120	6	0	0	NA	Asia	0	massage	Massage	table 2, week 1
1	1	083	HH	64	284	A38	Choi	2015	human-human	human-human	weight	weight		0.51;0.21	1911.00;280.53	1767.00;284.25	10	10	newborn	Yes	mix	NA	1	Prematurity	Premature Birth	0	1	28	420	13	0	0	NA	Asia	0	massage	Massage	table 2, week 2
1	1	091	HH	68	303	A3	Diego	2007	human-human	human-human	weight gain	weight		0.53;0.05	22.31;10.55	17.11;9.01	40	40	newborn	Yes	mix	NA	1	Preterm	Premature Birth	0	1	15	225	4	0	0	multi	North America	1	massage	Massage	table S1 (supplement)
1	1	092	HH	69	305	A3	Diego	2005	human-human	human-human	weight gain	weight		1.07;0.14	19.6;3.96	15.5;3.68	16	16	newborn	Yes	mix	NA	1	Preterm	Premature Birth	0	1	15	225	4	0	0	multi	North America	1	massage	Massage	table 2, massage vs control
1	1	092	HH	70	306	A3	Diego	2005	human-human	human-human	weight gain	weight		0.19;0.13	16.2;3.86	15.5;3.68	16	16	newborn	Yes	mix	NA	1	Preterm	Premature Birth	0	1	15	225	4	0	0	multi	North America	1	massage	Massage	table 2, light (sham) massage vs control
1	1	096	HH	73	315	A42	Dieter	2003	human-human	human-human	total weight gain	weight		0.95;0.14	243.5;184.5	113.5;60.7	16	16	newborn	Yes	mix	mix	1	Preterm	Premature Birth	0	1	15	225	4	0	0	multi	North America	1	massage	Massage	table 2
1	1	106	FM	79	339	A46	Ferreira	2010	human-human	human-human	weight gain	weight		0.07; 0.13	6.08; 13.33	4.53; 26.66	16	16	newborn	Yes	mix	NA	1	preterm	Premature Birth	0	1	9	90	2023-05-14	0	0	multi	South America	0	tactile and kinesthetic stimulation	Other
1	1	110	FM	82	349	A6	Field	2008	human-human	human-human	weight gain	weight		0.69;0.1	13.6;16.0	-0.47; 24.1	21	21	newborn	Yes	mix	NA	1	preterm	Premature Birth	0	1	15	225	4	0	0	multi	North America	1	tactile and kinesthetic stimulation	Other
1	1	111	FM	83	350	A6	Field	1986	human-human	human-human	weight gain	weight		1.26;0.12	25;6.0	17;6.7	20	20	newborn	Yes	mix	mix	1	preterm	Premature Birth	0	1	30	450	9	0	0	multi	North America	1	tactile and kinesthetic stimulation	Other
1	1	128	JP	89	378	A49	Gathwala	2010	human-human	human-human	weight gain	weight		2.43;0.07	21.92;1.44	18.61;1.28	50	50	newborn	Yes	mix	f	1	preterm	Premature Birth	0	1	NA	NA	NA	1	0	multi	Asia	1	kangaroo	Kangaroo	table 1
1	1	133	JP	92	386	A51	Goldstein Ferber	2002	human-human	human-human	weight gain	weight		0.59;0.10	118.33;39.60	86.42;67.18	21	19	newborn	Yes	mix	f	1	preterm	Premature Birth	0	1	15	225	4	1	0	multi	Asia	1	massage	Massage	table 4
1	1	133	JP	93	387	A51	Goldstein Ferber	2002	human-human	human-human	weight gain	weight		0.51;0.12	117.64;53.48	86.42;67.18	17	19	newborn	Yes	mix	NA	1	preterm	Premature Birth	0	1	15	225	4	0	0	multi	Asia	1	massage	Massage	table 4
1	1	133	JP	92	388	A51	Goldstein Ferber	2002	human-human	human-human	weight gain	weight		0.71;0.11	173.00;14.47	139.10;68.11	21	19	newborn	Yes	mix	f	1	preterm	Premature Birth	0	1	30	450	9	1	0	multi	Asia	1	massage	Massage	table 4
1	1	133	JP	93	389	A51	Goldstein Ferber	2002	human-human	human-human	weight gain	weight		0.92;0.12	193.70;48.40	139.10;68.11	17	19	newborn	Yes	mix	NA	1	preterm	Premature Birth	0	1	30	450	9	0	0	multi	Asia	1	massage	Massage	table 4
1	1	134	JP	94	390	A52	Gonzalez	2009	human-human	human-human	weight gain	weight		0.29;0.07	1427;173	1372;209	30	30	newborn	Yes	mix	mix	1	preterm	Premature Birth	0	1	6	105	2	1	0	multi	North America	1	massage	Massage	table 2
1	1	134	JP	94	391	A52	Gonzalez	2009	human-human	human-human	weight gain	weight		0.31;0.07	1456;179	1395;214	30	30	newborn	Yes	mix	mix	1	preterm	Premature Birth	0	1	10	175	4	1	0	multi	North America	1	massage	Massage	table 2
1	1	134	JP	94	392	A52	Gonzalez	2009	human-human	human-human	weight gain	weight		0.32;0.07	1483;184	1419;218	30	30	newborn	Yes	mix	mix	1	preterm	Premature Birth	0	1	14	245	6	1	0	multi	North America	1	massage	Massage	table 2
1	1	134	JP	94	393	A52	Gonzalez	2009	human-human	human-human	weight gain	weight		0.36;0.07	1526;194	1451;226	30	30	newborn	Yes	mix	mix	1	preterm	Premature Birth	0	1	20	350	9	1	0	multi	North America	1	massage	Massage	table 2
1	1	165	HH	110	460	A61	Karbasi	2013	human-human	human-human	weight	weight		0.69;0.11	1879;203	1700;306	20	20	newborn	Yes	mix	f	1	low-birth weight	Premature Birth	0	1	42	420	13	1	0	multi	Asia	0	massage	Massage	table 2, directly after intervention
1	1	175	HH	116	483	A67	Kumar	2013	human-human	human-human	weight gain	weight		3.01;0.18	476.7;47.9	334.9;46.4	25	23	newborn	Yes	mix	f	1	preterm	Premature Birth	0	1	112	1120	27	1	0	multi	Asia	1	massage	Massage	table 2, say 28
1	1	176	HH	117	485	A68	Lee	2006	human-human	human-human	weight gain	weight		0.35;0.08	0.88;0.46	0.73;0.40	26	26	newborn	Yes	mix	f	0	NA	None	0	1	4	240	27	1	0	multi	Asia	0	massage	Massage	table 2, difference between post- and pre-test
1	1	179	HH	119	492	A70	Lin	2015	human-human	human-human	feeding intake	weight		-0.19;0.07	Avg ES 492,494	NA	27	29	newborn	Yes	mix	NA	1	jaundice	Other	0	1	4	70	1	0	0	multi	Asia	1	massage	Massage	table 2
1	1	179	HH	119	493	A70	Lin	2015	human-human	human-human	feeding intake	weight		-0.23;0.07	Avg ES 493,495	NA	27	29	newborn	Yes	mix	NA	1	jaundice	Other	0	1	6	105	2	0	0	multi	Asia	1	massage	Massage	table 2
1	1	184	JP	122	516	A73	Massaro	2009	human-human	human-human	weight	weight		-1.49;0.13	27.1;1.4	28.9;1	19	20	newborn	Yes	mix	NA	1	preterm	Premature Birth	0	1	NA	NA	NA	0	0	multi	North America	1	massage	Massage	results, massage vs control
1	1	184	JP	123	517	A73	Massaro	2009	human-human	human-human	weight	weight		1.0;0.11	30;1.2	28.9;1	20	20	newborn	Yes	mix	NA	1	preterm	Premature Birth	0	1	NA	NA	NA	0	0	multi	North America	1	massage	Massage	results, massage+exercise vs control, probably exclude
1	1	188	KF	125	522	A75	Mendes	2008	human-human	human-human	growth rate weight	weight		-0.27;0.04	14.4;3.5	15.4;3.8	46	47	newborn	Yes	mix	f	1	preterm	Premature Birth	0	1	NA	NA	NA	1	0	multi	South America	1	massage	Massage	table 2; Babies received 15 min massages 4 times a day until they were discharged, so no mention of how long this was
1	1	191	JP	127	538	A77	Modrcin-Talbott	2003	human-human	human-human	weight gain	weight		0.43;0.20		t = 0.96	10	10	newborn	Yes	mix	NA	1	preterm	Premature Birth	0	1	10	200	9	0	0	multi	North America	1	gentle human touch	Other	table 2
1	1	198	JP	129	552	A79	Moyer-Mileur	2013	human-human	human-human	body weight	weight		-0.23;0.19	2186;352	2265;337	11	10	newborn	Yes	mix	NA	1	preterm	Premature Birth	0	1	48	960	27	0	0	multi	North America	1	massage	Massage	table 1
1	1	215	JP	141	596	A88	Ramanathan	2001	human-human	human-human	weight gain	weight		1.18;0.17	15.9;4.5	10.6;4.5	14	14	newborn	Yes	mix	f	1	preterm	Premature Birth	0	1	3	720	NA	1	0	multi	Asia	1	kangaroo	Kangaroo	table 2
1	1	223	JP	146	637	A90	Scafidi	1986	human-human	human-human	weight gain	weight		1.26;0.12	25.0;6.0	17.0;6.7	20	20	newborn	Yes	NA	NA	1	preterm	Premature Birth	0	1	30	450	9	0	0	multi	North America	1	tactile-kinesthetic stimulation	Other	table 2
1	1	224	JP	147	644	A90	Scafidi	1990	human-human	human-human	weight gain	weight		0.95;0.11	33.6;5.4	28.4;5.5	20	20	newborn	Yes	mix	NA	1	preterm	Premature Birth	0	1	30	450	9	0	0	multi	North America	0	massage	Massage	table 3
1	1	225	JP	148	651	A90	Scafidi	1996	human-human	human-human	weight gain	weight		1.73;0.2	33.4;4.3	26.3;3.9	14	14	newborn	Yes	NA	NA	0	NA	None	0	1	2023-08-04	216	9	0	0	multi	North America	1	massage	Massage	table 2
1	1	234	JP	150	656	A92	Srivastava	2014	human-human	human-human	weight loss	weight		0.92;0.02	4.01;1.99	6.12;2.59	122	118	newborn	Yes	mix	f	0	NA	None	0	1	1	120	0	1	0	multi	Asia	1	skin-to-skin contact	Kangaroo	table 2; not sure about the direction of the effect size
1	1	241	JP	153	667	A95	Wheeden	1993	human-human	human-human	weight gain	weight		0.14;0.13	31.5;16.0	29.6;10.5	15	15	newborn	Yes	NA	NA	1	preterm	Premature Birth	0	1	30	450	9	0	0	multi	North America	1	massage	Massage	poststudy period table 4
1	1	242	JP	154	671	A96	White	1976	human-human	human-human	weight gain	weight		1.44;0.42	F = 6.23	NA	6	6	newborn	Yes	mix	NA	1	preterm	Premature Birth	0	1	40	600	9	0	0	multi	North America	1	massage	Massage	results section
1	1	308	JP	170	737	A110	Nelson	1986	object-human	human-object	weight gain	weight		-0.55;0.14	1740.66;200.05	1860.66;236.98	15	15	newborn	Yes	mix	NA	1	premature birth	Premature Birth	0	0	1	NA	0	0	0	multi	North America	1	haptic touch pad	Other	table 2
1	1	308	JP	170	738	A110	Nelson	1986	object-human	human-object	weight gain	weight		-0.53;0.14	1759.33;199.33	1873.33;233.04	15	15	newborn	Yes	mix	NA	1	premature birth	Premature Birth	0	0	2	NA	1	0	0	multi	North America	1	haptic touch pad	Other	table 2
1	1	308	JP	170	739	A110	Nelson	1986	object-human	human-object	weight gain	weight		-0.57;0.14	1775.33;197.87	1896.00;224.84	15	15	newborn	Yes	mix	NA	1	premature birth	Premature Birth	0	0	3	NA	2	0	0	multi	North America	1	haptic touch pad	Other	table 2
1	1	308	JP	170	740	A110	Nelson	1986	object-human	human-object	weight gain	weight		-0.56;0.14	1795.33;197.26	1912.20;222.90	15	15	newborn	Yes	mix	NA	1	premature birth	Premature Birth	0	0	4	NA	3	0	0	multi	North America	1	haptic touch pad	Other	table 2
1	1	308	JP	170	741	A110	Nelson	1986	object-human	human-object	weight gain	weight		-0.56;0.14	1813.33;195.43	1931.33;226.96	15	15	newborn	Yes	mix	NA	1	premature birth	Premature Birth	0	0	5	NA	4	0	0	multi	North America	1	haptic touch pad	Other	table 2
1	1	046	JP	34	145	A16	Wilkie	2000	human-human	human-human	well-being	well-being (trait)		0.28;0.14	Avg ES 145,146,147	NA	15	14	64	No	mix	NA	1	cancer	Cancer	0	1	4	160	13	0	1	multi	North America	1	massage	Massage	table 5
1	1	209	JP	136	568	A85	Oliveira	2012	human-human	human-human	quality of life	well-being (trait)		1.58;0.17	82.6;34.2	134;30.9	15	15	NA	No	f	NA	0	NA	None	0	1	16	960	59	0	0	multi	South America	1	massage	Massage	table 2
1	1	209	JP	137	569	A85	Oliveira	2012	human-human	human-human	quality of life	well-being (trait)		0.57;0.15	112.8;42.6	134;30.9	14	15	NA	No	f	NA	0	NA	None	0	1	16	960	59	0	0	multi	South America	1	passive movement	Other	table 2
1	1	209	JP	136	570	A85	Oliveira	2012	human-human	human-human	quality of life	well-being (trait)		1.68;0.18	79.8;35.4	138;34	15	15	NA	No	f	NA	0	NA	None	0	1	32	1920	119	0	0	multi	South America	1	massage	Massage	table 2
1	1	209	JP	137	571	A85	Oliveira	2012	human-human	human-human	quality of life	well-being (trait)		0.58;0.14	115.3;43.8	138;34	14	15	NA	No	f	NA	0	NA	None	0	1	32	1920	119	0	0	multi	South America	1	passive movement	Other	table 2
1	1	241	KF	153	666	A95	Wheeden	1993	human-human	human-human	well-being	well-being (trait)		2.35;0.23	1.7;0.5	3;0.6	15	15	newborn	Yes	NA	NA	1	preterm	Premature Birth	0	1	30	450	9	0	0	multi	North America	1	massage	Massage	table 3

## Sheet: Additional effects Adults
Included	Effect included? (0 if effect size was averaged)	Study	Cohort	Effects	First Author (random effect)	Author	Year	Sender-Receiver (e.g. human-human)	dyad_type	Outcome ;depression, anxiety, happiness, well-being, stress, blood pressure, pain, cardiovasuclar, immune system, other)	Outcome	Outcome included (>5 effects for either newborns or non-newborns)	Effect size (d)	hedges_g	variance	Mean/p/t/F (Touch Group)	SD (Touch group)	Mean/p/t/F (Control Group)	SD (Control group)	n_expgroup	n_contgroup	Mean_age	Newborn (yes or no)	gender_outcome	gender_not_outcome	clin_sample	Disorder (also re-check column J)	Disease	Directionality	skin_to_skin	sessions	touch_duration	timespan	familiarity	location	body_part	ancestry	RCT	Type of Touch (e.g. kangaroo, massage, tickling, kissing, hugging, petting, skin-to-skin contact, other)	touch_type	Notes
1	1	11	12	36	A6	Field	1997	human-human	human-human	behavior regulation	affect regulation	yes	1.29	1.24	0.22	F = 9.19, p < .01	NA	NA	NA	11	11	4.5	No	mix	NA	yes	Autism	Neurological	uni	h	8	120	27	unknown	unknown	multi	North America	yes	massage	Massage	table 1
1	1	2	2	6	A2	Campeau	2007	human-human	human-human	anxiety	anxiety (state/trait)	yes	-0.06	-0.06	0.04	p = 0.73	NA	NA	NA	52	48	NA	No	mix	NA	yes	Cancer	Cancer	uni	yes	10	150	9	unknown	unknown	multi	North America	yes	massage	Massage	results, p value
1	1	40	28	122	A11	Mokaberian	2021	human-human	human-human	anxiety	anxiety (state/trait)	yes	0.96	0.94	0.11	37.98	0.76	38.85	1.04	20	20	NA	No	f	mix	no	NA	None	uni	yes	30	600	9	familiar	NA	multi	Asia	yes	massage	Massage	table 3
1	1	55	39	164	A21	O'Higgins	2008	human-object	human-object	anxiety	anxiety (state/trait)	yes	0.03	0.03	0.06	37.6	11.15	37.97	14.25	31	31	NA	No	f	NA	yes	postnatal depression	Depression	uni	no	4	240	NA	unknown	unknown	arm	Europe	yes	massage	Massage	table 1
1	1	246	155	672	A97	Yang	2015	human-human	human-human	agitation (CMAI)	arousal	yes	0.19	0.19	0.04	43.24	10	41.72	5.08	56	57	83.41	No	mix	NA	yes	dementia	Neurological	uni	yes	20	300	27	unknown	unknown	multi	Asia	yes	acupressure	Other	table 2
1	1	307	168	733	A109	Serrano	2016	object-human	human-object	arousal	arousal	yes	0.3	0.3	0.06	1.79	1.49	2.24	1.47	33	34	27.05	No	mix	NA	no	NA	None	uni	yes	1	NA	0	unknown	unknown	arm	Europe	yes	haptic touch	Other	table 1, VR vs. touch, post-test
1	1	307	169	734	A109	Serrano	2016	object-human	human-object	arousal	arousal	yes	-0.03	-0.03	0.06	2.03	1.51	2	1.3	33	36	27.05	No	mix	NA	no	NA	None	uni	yes	1	NA	0	unknown	unknown	arm	Europe	yes	haptic touch	Other
1	1	11	12	37	A6	Field	1997	human-human	human-human	autism behavior	autism behavior	yes	0.96	0.92	0.22	F = 5.11, p < .05	NA	NA	NA	11	11	44685	No	mix	NA	yes	Autism	Neurological	uni	yes	8	120	27	unknown	unknown	multi	North America	yes	massage	Massage	table 1
1	1	202	132	561	A82	Negahban	2013	human-human	human-human	balance (BBS)	balance	yes	1.45	1.4	0.21	-4.75	6.36	2.16	2.28	12	12	4.5	No	mix	NA	yes	multiple sclerosis	Neurological	uni	yes	15	450	20	unknown	NA	multi	Asia	yes	massage	Massage	table 3
1	1	202	133	562	A82	Negahban	2013	human-human	human-human	balance (BBS)	balance	yes	0.72	0.7	0.18	-8	2.82	-5.33	4.39	12	12	36.67	No	mix	NA	yes	multiple sclerosis	Neurological	uni	yes	15	450	20	unknown	NA	multi	Asia	yes	massage	Massage	table 3; exercise as control group
1	1	171	114	474	A65	Kim	2001	human-human	human-human	blood sugar	blood sugar	yes	0.06	0.06	0.07	105.96	16.15	106.97	14.99	29	30	57.42	No	mix	NA	yes	cataract surgery	Surgery	uni	yes	1	5	0	unknown	unknown	arm	Asia	no	hand massage	Massage	table 4, after massage
1	1	181	120	502	A71	Lindgren	2013	human-human	human-human	glucose	blood sugar	yes	0.74	0.71	0.23	6.49	1.34	7.83	2.24	10	9	NA	No	NA	NA	yes	aortic surgery	Surgery	uni	yes	1	60	0	unknown	unknown	multi	Europe	yes	massage	Massage	table 2, 1:30am group; not sure about direction of the effect size
1	1	32	24	98	A8	Hernandez-Reif	1998	human-human	human-human	body satisfaction	body satisfaction	yes	0.56	0.54	0.18	Avg ES 98,99	NA	NA	NA	12	12	47.9	No	mix	NA	yes	MS	Neurological	uni	yes	10	450	34	unknown	NA	multi	North America	yes	massage	Massage	table 2, satisfaction
1	1	212	139	586	A87	Preyde	2000	human-human	human-human	disability	disability	yes	1.03	1.01	0.1	2.36	2.8	6.82	5.6	25	22	48.13	No	mix	NA	yes	back pain	Pain	uni	NA	6	195	29	unknown	unknown	multi	North America	yes	massage	Massage	table 3, RDQ, comprehensive massage vs exercise
1	1	212	140	587	A87	Preyde	2000	human-human	human-human	disability	disability	yes	1.07	1.05	0.09	3.44	2.8	6.85	3.5	25	26	44.15	No	mix	NA	yes	back pain	Pain	uni	NA	6	195	29	unknown	unknown	multi	North America	yes	massage	Massage	table 3, RDQ, soft tissue vs laser
1	1	109	81	348	A6	Field	2002	human-human	human-human	disease assessment	disease assessment	yes	0.67	0.64	0.21	1.7	0.9	2.3	0.9	10	10	50.9	No	mix	NA	yes	fibromyalgia	Pain	uni	yes	10	300	34	unknown	unknown	multi	North America	yes	massage	Massage
1	1	235	151	660	A93	Suzuki	2010	human-human	human-human	emotional function (GBS)	emotional function (GBS)	yes	0.1	0.1	0.14	11.5	6.35	10.93	5.54	14	14	88.35	No	mix	NA	yes	dementia	Neurological	uni	yes	24.65	739.3	41	unknown	unknown	multi	Asia	NA	massage	Massage	table 2
1	1	48	36	155	A18	Eaton	1986	human-human	human-human	food intake	food intake	yes	0.87	0.85	0.1	730	114	555	259	21	21	85.15	No	mix	NA	yes	chronic organic brain syndrom	Other	uni	NA	1	1	0	unknown	unknown	arm	North America	yes	gentle touch	Other	table 1
1	1	48	36	156	A18	Eaton	1986	human-human	human-human	food intake	food intake	yes	0.55	0.54	0.1	751	128	672	159	21	21	85.15	No	mix	NA	yes	chronic organic brain syndrom	Other	uni	NA	2	2	1	unknown	unknown	arm	North America	yes	gentle touch	Other	table 1
1	1	48	36	157	A18	Eaton	1986	human-human	human-human	food intake	food intake	yes	0.33	0.32	0.1	669	152	621	143	21	21	85.15	No	mix	NA	yes	chronic organic brain syndrom	Other	uni	NA	3	3	2	unknown	unknown	arm	North America	yes	gentle touch	Other	table 1
1	1	48	36	158	A18	Eaton	1986	human-human	human-human	food intake	food intake	yes	1.4	1.37	0.12	764	112	547	188	21	21	85.15	No	mix	NA	yes	chronic organic brain syndrom	Other	uni	NA	4	4	3	unknown	unknown	arm	North America	yes	gentle touch	Other	table 1
1	1	48	36	159	A18	Eaton	1986	human-human	human-human	food intake	food intake	yes	1.51	1.48	0.12	762	104	562	156	21	21	85.15	No	mix	NA	yes	chronic organic brain syndrom	Other	uni	NA	5	5	4	unknown	unknown	arm	North America	yes	gentle touch	Other	table 1
1	1	68	47	225	A28	Bauer	2010	human-human	human-human	hospital stay	hospital stay	yes	0.21	0.21	0.04	7.4	2.1	7.9	2.6	62	51	65.45	No	mix	NA	yes	cardiac surgery	Surgery	uni	yes	2	40	2	unknown	unknown	multi	North America	yes	massage	Massage	table 4
1	1	181	120	501	A71	Lindgren	2013	human-human	human-human	insulin	insulin	yes	-0.21	-0.2	0.21	35.9	21.4	41.8	33.6	9	10	NA	No	NA	NA	yes	aortic surgery	Surgery	uni	yes	1	60	0	unknown	unknown	multi	Europe	yes	massage	Massage	table 2, 1:30am group; not sure about direction of the effect size
1	1	139	99	403	A56	Gürol	2010	human-human	human-human	itching	itching	yes	3.95	3.9	0.19	3.46	1.16	0.09	0.3	32	31	14.07	No	mix	NA	yes	burn patients	Other	uni	yes	10	150	34	unknown	unknown	multi	Europe	no	massage	Massage	table 4, delta change
1	1	235	151	657	A93	Suzuki	2010	human-human	human-human	motor function	motor function	yes	0.1	0.1	0.14	23.57	8.96	24.57	10.35	14	14	88.35	No	mix	NA	yes	dementia	Neurological	uni	yes	24.64	739.2	41	unknown	unknown	multi	Asia	NA	massage	Massage	table 2
1	1	4	4	12	A3	Diego	2002	human-human	human-human	muscle strength	muscle strength	yes	0.13	0.12	0.2	4.8	0.7	4.7	0.9	10	10	39	No	mix	NA	yes	Spinal-chord injury	Other	uni	NA	10	400	34	unknown	NA	multi	North America	yes	massage	Massage	table 1
1	1	60	41	187	A23	Ahles	1999	human-human	human-human	nausea	nausea	yes	0.71	0.69	0.13	-1.94	0.62	-0.47	0.42	16	17	NA	No	mix	f	yes	cancer	Cancer	uni	yes	2	40	3.5	unknown	unknown	multi	North America	yes	massage	Massage	table 2
1	1	60	41	188	A23	Ahles	1999	human-human	human-human	nausea	nausea	yes	0.47	0.46	0.12	-0.81	0.31	-0.19	0.36	16	17	NA	No	mix	f	yes	cancer	Cancer	uni	yes	5	100	10.5	unknown	unknown	multi	North America	yes	massage	Massage	table 2
1	1	60	41	189	A23	Ahles	1999	human-human	human-human	nausea	nausea	yes	0.75	0.73	0.13	-0.67	0.27	-0.07	0.12	16	17	NA	No	mix	f	yes	cancer	Cancer	uni	yes	7.65	153	20	unknown	unknown	multi	North America	yes	massage	Massage	table 2
1	1	74	180	250	A31	Billhult	2007	human-human	human-human	nausea (improvement)	nausea	yes	0.73	0.72	0.11	73.2	32.3	49.5	32.2	19	20	51.8	No	f	NA	yes	breast cancer	Cancer	uni	yes	5	100	83	unknown	unknown	multi	Europe	yes	massage	Massage	results
1	1	181	120	505	A71	Lindgren	2013	human-human	human-human	oxygen saturation	oxygen saturation	yes	0.12	0.11	0.2	96.3	1.2	96.1	2.1	10	10	65.9	No	NA	NA	yes	aortic surgery	Surgery	uni	yes	1	60	0	unknown	unknown	multi	Europe	yes	massage	Massage	table 2, 1:30am group; not sure about direction of the effect size
1	1	11	12	35	A6	Field	1997	human-human	human-human	social functioning	social functioning	yes	0.89	0.86	0.2	F = 4.38	NA	NA	NA	11	11	4.5	No	mix	NA	yes	autism	Neurological	uni	yes	8	120	27	unknown	unknown	multi	North America	yes	massage	Massage	table 1
1	1	32	24	100	A8	Hernandez-Reif	1998	human-human	human-human	social functioning	social functioning	yes	2.58	2.49	0.31	4.7	0.9	2.9	0.4	12	12	47.11	No	mix	NA	yes	MS	Neurological	uni	yes	10	450	34	unknown	NA	multi	North America	yes	massage	Massage	table 2
1	1	37	25	107	A9	Khilnani	2003	human-human	human-human	asociality	social functioning	yes	0.85	0.83	0.15	46.7	6.9	55.3	12.6	15	15	13	No	mix	mix	yes	ADHD	Other	uni	yes	9	180	NA	unknown	unknown	multi	North America	yes	massage	Massage	table 1
1	1	10	11	27	A6	Field	2009	human-human	human-human	somatic/vegetative	somatic/vegetative	yes	0.17	0.17	0.09	6.14	3.4	6.76	3.99	22	21	25.28	No	f	f	yes	Prenatal depression	Depression	uni	yes	5.2	104	41	unknown	NA	multi	North America	yes	massage	Massage	table 3, last session
1	1	30	22	76	A8	Hernandez-Reif	1998	human-human	human-human	somatization	somatization	yes	0.4	0.39	0.17	55.5	9.2	59.2	9.5	12	12	39.9	No	NA	NA	yes	migraine	Pain	uni	yes	10	300	34	unknown	NA	multi	North America	yes	massage	Massage	table 1, last day
1	1	11	12	34	A6	Field	1997	human-human	human-human	stereotyptical behavior	stereotyptical behavior	yes	1.22	1.17	0.22	F = 8.13	NA	NA	NA	11	11	4.5	No	mix	NA	yes	autism	Neurological	uni	yes	8	120	27	unknown	unknown	multi	North America	yes	massage	Massage	table 1
1	1	89	66	297	A40	Cutshall	2010	human-human	human-human	tension	anxiety (state)	yes	1.14	1.12	0.08	-3.1	2.77	-0.4	1.83	30	28	66	No	mix	NA	yes	Cardiac surgery	Surgery	uni	yes	1	20	0	unknown	unknown	multi	North America	yes	massage	Massage	table 2, change score

## Sheet: Additional effects Newborn
Included	Effect included? (0 if effect size was averaged)	Study	Cohort	Effects	First Author (random effect)	Author	Year	dyad_type	Sender-Receiver (re-coded)	Outcome ;depression, anxiety, happiness, well-being, stress, blood pressure, pain, cardiovasuclar, immune system, other)	Outcome	Outcome included (>5 effects for either newborns or non-newborns)	Effect size (d)	hedges_g	variance	Mean/p/t/F (Touch Group)	SD (Touch group)	Mean/p/t/F (Control Group)	SD (Control group)	n_expgroup	n_contgroup	Mean_age	Newborn (yes or no)	gender_outcome	gender_not_outcome	clin_sample	Disorder (also re-check column J)	Disease	Directionality	skin_to_skin	sessions	touch_duration	timespan	familiarity	location	body_part	ancestry	RCT	Type of Touch (e.g. kangaroo, massage, tickling, kissing, hugging, petting, skin-to-skin contact, other)	touch_type	Notes
1	1	101	75	322	A44	El-Farrash	2020	human-human	human-human	arousal	arousal	yes	-0.63	-0.62	0.05	4.2	0.41	3.85	0.67	40	40	newborn	Yes	mix	mix	yes	Preterm	Premature Birth	0	yes	7	420	6	familiar	0	multi	Africa	yes	kangaroo	Kangaroo	table 3, KMC 60 vs. control
1	1	101	76	323	A44	El-Farrash	2020	human-human	human-human	arousal	arousal	yes	-1.58	-1.56	0.07	4.8	0.52	3.85	0.67	40	40	newborn	Yes	mix	mix	yes	Preterm	Premature Birth	0	yes	7	840	6	familiar	0	multi	Africa	yes	kangaroo	Kangaroo	table 3, KMC 120 vs. control
1	1	161	108	454	A59	Kashaninia	2008	human-human	human-human	fussy arousal	arousal	yes	1.38	1.37	0.13	6%, 3 of 50	NA	44%, 22 of 50	NA	50	50	newborn	Yes	mix	f	no	NA	None	0	yes	1	10	0	familiar	0	multi	Asia	yes	kangaroo	Kangaroo	table 2, fussy, percentages given that were calculated to n's
1	1	223	146	640	A90	Scafidi	1986	human-human	human-human	autonomic stability	autonomic stability	yes	-0.38	-0.37	0.1	6.4	1	6.8	1.1	20	20	newborn	Yes	NA	NA	yes	preterm	Premature Birth	0	yes	30	450	9	unknown	0	multi	North America	yes	tactile-kinesthetic stimulation	Other	table 5
1	1	224	147	647	A90	Scafidi	1990	human-human	human-human	autonomic stability	autonomic stability	yes	0	0	0.1	6.7	1.2	6.7	1.1	20	20	newborn	Yes	mix	NA	yes	preterm	Premature Birth	0	yes	30	450	9	unknown	0	multi	North America	no	massage	Massage	table 4
1	1	225	148	653	A90	Scafidi	1996	human-human	human-human	autonomic stability	autonomic stability	yes	1.97	1.91	0.21	6.2	0.7	5	0.5	14	14	newborn	Yes	NA	NA	no	NA	None	0	yes	4.8	216	9	unknown	0	multi	North America	yes	massage	Massage	table 2
1	1	241	153	669	A95	Wheeden	1993	human-human	human-human	autonomic stability	autonomic stability	yes	0.2	0.19	0.13	5.7	1.8	5.4	1.1	15	15	newborn	Yes	NA	NA	yes	preterm	Premature Birth	0	yes	30	450	9	unknown	0	multi	North America	yes	massage	Massage	table 5
1	1	122	181	374	A116	Filho	2015	human-human	human-human	bacterial decolonization	bacterial decolonization	yes	0.05	0.05	0.06	28 of 53	NA	11 of 49	NA	53	49	newborn	Yes	mix	f	no	NA	None	0	yes	12	720	6	familiar	0	multi	South America	yes	skin-to-skin contact	Kangaroo	table 2
1	1	84	65	292	A39	Christensson	1992	human-human	human-human	blood glucose	blood sugar	yes	0.87	0.86	0.09	3.17	0.7	2.56	0.71	25	25	newborn	Yes	NA	f	no	NA	None	0	yes	1	90	0	familiar	0	multi	Europe	yes	skin-to-skin contact	Kangaroo	table 4
1	1	80	58	270	A35	Cattaneo	2007	human-human	human-human	death rate	death rate	yes	0.22	0.22	0.27	2 in 50	NA	3 in 50	NA	50	50	newborn	Yes	mix	f	yes	preterm	Premature Birth	0	yes	NA	NA	NA	familiar	0	multi	Africa	yes	kangaroo	Kangaroo	table 5; not sure how to calculate this
1	1	80	59	272	A35	Cattaneo	2007	human-human	human-human	death rate	death rate	yes	0	0	1.23	0 in 52	NA	0 in 54	NA	52	54	newborn	Yes	mix	f	yes	preterm	Premature Birth	0	yes	NA	NA	NA	familiar	0	multi	Asia	yes	kangaroo	Kangaroo	table 5; not sure how to calculate this
1	1	80	60	274	A35	Cattaneo	2007	human-human	human-human	death rate	death rate	yes	0.17	0.17	0.93	1 in 47	NA	0 in 32	NA	47	32	newborn	Yes	mix	f	yes	preterm	Premature Birth	0	yes	NA	NA	NA	familiar	0	multi	North America	yes	kangaroo	Kangaroo	table 5; not sure how to calculate this
1	1	81	61	276	A36	Charpak	1994	human-human	human-human	death rate	death rate	yes	0.35	0.35	0.05	17 in 137	NA	10 in 153	NA	137	153	newborn	Yes	mix	f	yes	preterm	Premature Birth	0	yes	NA	NA	NA	familiar	0	multi	South America	no	kangaroo	Kangaroo	table 4; not sure how to calculate this
1	1	225	148	649	A90	Scafidi	1996	human-human	human-human	depression	depression (trait)	yes	0.25	0.24	0.14	3	0.4	2.9	0.4	14	14	newborn	Yes	NA	NA	no	NA	None	0	yes	4.8	216	9	unknown	0	multi	North America	yes	massage	Massage	table 2
1	1	83	64	287	A38	Choi	2015	human-human	human-human	gastric residual frequency	gastric residual frequency	yes	0.27	0.26	0.2	0.2	0.42	0.28	0.42	10	10	newborn	Yes	mix	NA	yes	Prematurity	Premature Birth	0	yes	28	420	13	unknown	0	NA	Asia	no	massage	Massage	table 2, week 2
1	1	127	88	367	A48	Gao	2015	human-human	human-human	grimacing	grimacing	yes	1.5	1.48	0.07	40.3	18.9	62.3	8.9	38	37	newborn	Yes	mix	f	yes	preterm	Premature Birth	0	yes	1	30	0	familiar	0	multi	Asia	yes	kangaroo	Kangaroo	table 4, during blood collection
1	1	136	97	398	A54	Gray	2000	human-human	human-human	grimacing	grimacing	yes	1.65	1.61	0.18	p < .0001	NA	NA	NA	15	15	newborn	Yes	mix	f	no	NA	None	0	yes	1	12.5	0	familiar	0	multi	North America	yes	skin-to-skin contact	Kangaroo	results
1	1	62	42	200	A24	Ang	2012	human-human	human-human	immune system	immune system	yes	-0.02	-0.02	0.03	Avg ES 200,201,202,203	NA	NA	NA	57	60	newborn	Yes	mix	NA	yes	Prematurity	Premature Birth	0	yes	60	900	25	unknown	0	multi	North America	yes	massage	Massage	table 4, I used all children... some massage times might be too high
1	1	62	42	206	A24	Ang	2012	human-human	human-human	number of infections	immune system	yes	-0.27	-0.27	0.09	8 out of 58	NA	6 out of 68	NA	58	62	newborn	Yes	mix	NA	yes	Prematurity	Premature Birth	0	yes	60	900	25	unknown	0	multi	North America	yes	massage	Massage	table 6
1	1	207	135	565	A84	Ohgi	2002	human-human	human-human	mental development	mental development	yes	0.31	0.31	0.08	98.8	10	95.8	9.1	26	27	newborn	Yes	mix	f	yes	preterm	Premature Birth	0	yes	NA	NA	NA	familiar	0	multi	Asia	no	kangaroo	Kangaroo	table 3
1	1	7	7	19	A5	Feldman	2003	human-human	human-human	negative affect	negative affect (state)	yes	0.19	0.19	0.03	1.38	0.65	1.51	0.7	73	73	newborn	Yes	mix	f	yes	premature	Premature Birth	0	yes	14	1597.2	13	familiar	0	multi	Asia	no	kangaroo	Kangaroo	only mother-infant effect, table 2
1	1	7	7	21	A5	Feldman	2003	human-human	human-human	negative affect	negative affect (state)	yes	0.45	0.45	0.03	1.27	0.81	1.56	0.86	73	73	newborn	Yes	mix	m	yes	premature	Premature Birth	0	yes	14	1597.2	13	familiar	0	multi	Asia	no	kangaroo	Kangaroo	only father-infant effect, table 2
1	1	135	95	394	A53	Gomes	2009	human-human	human-human	pain	pain	yes	0.16	0.16	0.01	Avg ES 394,396	NA	NA	NA	160	160	newborn	Yes	mix	f	no	NA	None	0	yes	1	4	0	familiar	0	multi	South America	yes	skin-to-skin contact	Kangaroo	table 2, note these are SEs, NFCS
1	1	135	96	395	A53	Gomes	2009	human-human	human-human	pain	pain	yes	0.56	0.56	0.01	Avg ES 395,397	NA	NA	NA	160	160	newborn	Yes	mix	f	no	NA	None	0	yes	1	4	0	familiar	0	multi	South America	yes	skin-to-skin contact	Kangaroo	table 2, note these are SEs, NFCS
1	1	161	108	456	A59	Kashaninia	2008	human-human	human-human	pain (no to mild)	pain	yes	1.44	1.43	0.17	Avg ES 456,457,458	NA	NA	NA	50	50	newborn	Yes	mix	f	no	NA	None	0	yes	1	10	0	familiar	0	multi	Asia	yes	kangaroo	Kangaroo	table 3, no-mild pain, percentages given that were calculated to n's
1	1	84	65	293	A39	Christensson	1992	human-human	human-human	pH	pH	yes	0	0	0.08	7.32	0.04	7.32	0.06	25	25	newborn	Yes	NA	f	no	NA	None	0	yes	1	90	0	familiar	0	multi	Europe	yes	skin-to-skin contact	Kangaroo	table 4
1	1	207	135	566	A84	Ohgi	2002	human-human	human-human	physical development	physical development	yes	0.38	0.37	0.08	100.2	9.7	96.4	10.2	26	27	newborn	Yes	mix	f	yes	preterm	Premature Birth	0	yes	NA	NA	NA	familiar	0	multi	Asia	no	kangaroo	Kangaroo	table 3
1	1	7	7	18	A5	Feldman	2003	human-human	human-human	positive affect	positive affect (state)	yes	-0.04	-0.04	0.03	3.7	0.63	3.73	0.77	73	73	newborn	Yes	mix	f	yes	premature	Premature Birth	0	yes	14	1597.2	13	familiar	0	multi	Asia	no	kangaroo	Kangaroo	only mother-infant effect, table 2
1	1	7	7	20	A5	Feldman	2003	human-human	human-human	positive affect	positive affect (state)	yes	0.11	0.11	0.03	3.74	0.78	3.65	0.79	73	73	newborn	Yes	mix	m	yes	premature	Premature Birth	0	yes	14	1597.2	13	familiar	0	multi	Asia	no	kangaroo	Kangaroo	only father-infant effect, table 2
1	1	207	135	567	A84	Ohgi	2002	human-human	human-human	mood	positive affect (state)	yes	0.67	0.66	0.08	3.04	0.58	3.38	0.43	26	27	newborn	Yes	mix	f	yes	preterm	Premature Birth	0	yes	NA	NA	NA	familiar	0	multi	Asia	no	kangaroo	Kangaroo	table 4
1	1	241	153	665	A95	Wheeden	1993	human-human	human-human	postnatal complications	postnatal complications	yes	2.43	2.36	0.23	95.7	9.1	78.9	3.6	15	15	newborn	Yes	NA	NA	yes	preterm	Premature Birth	0	yes	30	450	9	unknown	0	multi	North America	yes	massage	Massage	table 3
1	1	140	100	406	A57	Haley	2012	human-human	human-human	urinary bone metabolism Pyridinoline	urinary bone metabolism Pyridinoline	yes	0.45	0.44	0.11	Avg ES 406,407	NA	NA	NA	20	20	newborn	Yes	mix	NA	yes	preterm	Premature Birth	0	yes	12	480	13	unknown	0	multi	North America	yes	tactile and kinesthetic stimulation	Other	results p. 663, week 2 comparison

## Sheet: AdultsChildren Final datasheet
Included	Effect included? (0 if effect size was averaged)	Study	Study_id	Cohort	Effects	Citation_author	Citation_year	Citation_time	Citation_Year	Author	Year	Sender-Receiver (e.g. human-human)	dyad_type	Outcome ;depression, anxiety, happiness, well-being, stress, blood pressure, pain, cardiovasuclar, immune system, other)	Outcome	Outcome_bin	Outcome included (>5 effects for either newborns or non-newborns)	Effect size (d)	hedges_g	variance	Mean/p/t/F (Touch Group)	SD (Touch group)	Mean/p/t/F (Control Group)	SD (Control group)	n_expgroup	n_contgroup	Mean_age	Newborn (yes or no)	gender_outcome	sex_ratio	gender_not_outcome	clin_sample	Disorder (also re-check column J)	Disease	Directionality	skin_to_skin	sessions	touch_duration	timespan	familiarity	location	body_part	ancestry	RCT	Type of Touch (e.g. kangaroo, massage, tickling, kissing, hugging, petting, skin-to-skin contact, other)	touch_type	Notes
1	1	11	9	12	439	Field	Field 1997		1997	Field	1997	human-human	human-human	behavior regulation	affect regulation	Mental health	yes	1.29	1.24	0.22	F = 9.19, p < .01	NA	NA	NA	11	11	4.5	No	mix	NA	NA	yes	Autism	Neurological	uni	yes	8	120	27	unknown	unknown	multi	North America	yes	massage	Massage	table 1
1	1	60	30	41	121	Ahles	Ahles 1999 T1	T1	1999	Ahles	1999	human-human	human-human	anxiety	anxiety (state)	Mental health	Yes	1.6	1.56	0.16	-13.57	2.21	-2.94	1.02	16	17	NA	No	mix	88	f	yes	cancer	Cancer	uni	yes	2	40	3.5	unknown	unknown	multi	North America	yes	massage	Massage	table 2
1	1	60	30	41	122	Ahles	Ahles 1999 T2	T2	1999	Ahles	1999	human-human	human-human	anxiety	anxiety (state)	Mental health	Yes	0.71	0.69	0.13	-5.06	2.19	-0.67	0.66	16	17	NA	No	mix	88	f	yes	cancer	Cancer	uni	yes	5	100	10.5	unknown	unknown	multi	North America	yes	massage	Massage	table 2
1	1	60	30	41	123	Ahles	Ahles 1999 T3	T3	1999	Ahles	1999	human-human	human-human	anxiety	anxiety (state)	Mental health	Yes	0.69	0.67	0.13	-4.68	1.91	-0.85	0.74	16	17	NA	No	mix	88	f	yes	cancer	Cancer	uni	yes	7.65	153	20	unknown	unknown	multi	North America	yes	massage	Massage	table 2
1	1	248	73	156	374	Albert	Albert 2009		2009	Albert	2009	human-human	human-human	tension	anxiety (state)	Mental health	Yes	0.14	0.14	0.02	-3.85	6.4	-2.99	6.3	126	126	65	No	mix	29	NA	yes	heart surgery	Surgery	uni	yes	2	60	4	unknown	unknown	multi	North America	yes	massage	Massage	table 3; results; difference between postoperative scores and preoperative scores, so larger difference between the two means better response to massage
1	1	68	31	47	151	Bauer	Bauer 2010 T1	T1	2010	Bauer	2010	human-human	human-human	anxiety	anxiety (state)	Mental health	Yes	0.35	0.35	0.04	-1.4	2.4	-0.6	2.1	62	51	65.45	No	mix	32	NA	yes	cardiac surgery	Surgery	uni	yes	1	20	0	unknown	unknown	multi	North America	yes	massage	Massage	table 2
1	1	68	31	47	152	Bauer	Bauer 2010 T2	T2	2010	Bauer	2010	human-human	human-human	anxiety	anxiety (state)	Mental health	Yes	0.74	0.73	0.04	-1.7	2.2	-0.2	1.8	62	51	65.45	No	mix	32	NA	yes	cardiac surgery	Surgery	uni	yes	2	40	2	unknown	unknown	multi	North America	yes	massage	Massage	table 2
1	1	74	35	180	181	Billhult	Billhult 2007		2007	Billhult	2007	human-human	human-human	anxiety	anxiety (state)	Mental health	Yes	0.51	0.5	0.11	-0.1	2.9	1.3	2.6	19	20	51.8	No	f	100	NA	yes	breast cancer	Cancer	uni	yes	5	100	83	unknown	unknown	multi	Europe	yes	massage	Massage	results
1	1	75	36	54	183	Braun	Braun 2012 T1	T1	2012	Braun	2012	human-human	human-human	anxiety	anxiety (state)	Mental health	Yes	4.34	4.32	0.09	1.5	0.2	2.6	0.3	75	71	66.7	No	mix	NA	NA	yes	cardiac surgery	Surgery	uni	NA	1	20	0	unknown	unknown	multi	Oceania	yes	massage	Massage	results, post score
1	1	75	36	54	184	Braun	Braun 2012 T2	T2	2012	Braun	2012	human-human	human-human	anxiety	anxiety (state)	Mental health	Yes	2.22	2.21	0.04	2.1	0.4	3.1	0.5	75	71	66.7	No	mix	NA	NA	yes	cardiac surgery	Surgery	uni	NA	2	40	2	unknown	unknown	multi	Oceania	yes	massage	Massage	results, post score
1	1	89	38	66	188	Cutshall	Cutshall 2010		2010	Cutshall	2010	human-human	human-human	anxiety	anxiety (state)	Mental health	Yes	1.07	1.06	0.08	Avg ES 188,477	NA	NA	NA	30	28	66	No	mix	20	NA	yes	Cardiac surgery	Surgery	uni	yes	1	20	0	unknown	unknown	multi	North America	yes	massage	Massage	table 2, change score
1	1	3	3	3	5	Diego	Diego 2002 C1 T1	C1 T1	2002	Diego	2002	human-human	human-human	anxiety	anxiety (state)	Mental health	Yes	0.32	0.3	0.26	31.89	7.24	34.13	6.22	9	7	11.55	No	mix	44	NA	no	NA	None	uni	yes	1	20	0	unknown	unknown	multi	North America	yes	massage	Massage	table 3. post day 1
1	1	3	3	3	6	Diego	Diego 2002 C1 T2	C1 T2	2002	Diego	2002	human-human	human-human	anxiety	anxiety (state)	Mental health	Yes	0.7	0.66	0.25	27.22	4.92	31.5	7.23	9	7	11.55	No	mix	44	NA	no	NA	None	uni	yes	10	200	34	unknown	unknown	multi	North America	yes	massage	Massage	table 3, post day 10
1	1	4	4	4	7	Diego	Diego 2002 C2 T1	C2 T1	2002	Diego	2002	human-human	human-human	anxiety	anxiety (state)	Mental health	Yes	0.46	0.44	0.21	25.7	7.3	29.2	8	10	10	39	No	mix	NA	NA	yes	Spinal-chord injury	Other	uni	NA	1	40	0	unknown	NA	multi	North America	yes	massage	Massage	table 1
1	1	4	4	4	8	Diego	Diego 2002 C2 T2	C2 T2	2002	Diego	2002	human-human	human-human	anxiety	anxiety (state)	Mental health	Yes	0.71	0.68	0.21	24.4	5.3	29.2	7.9	10	10	39	No	mix	NA	NA	yes	Spinal-chord injury	Other	uni	NA	10	400	34	unknown	NA	multi	North America	yes	massage	Massage	table 1
1	1	94	39	72	190	Diego	Diego 2001 T1	T1	2001	Diego	2001	human-human	human-human	anxiety	anxiety (state)	Mental health	Yes	0.56	0.54	0.17	30.83	9.45	35.75	8.06	12	12	17	No	mix	NA	NA	yes	HIV	Other	uni	yes	1	20	0	unknown	unknown	multi	North America	yes	massage	Massage	table 1, day 1 post
1	1	94	39	72	191	Diego	Diego 2001 T2	T2	2001	Diego	2001	human-human	human-human	anxiety	anxiety (state)	Mental health	Yes	1.23	1.19	0.2	27.17	7.63	36.83	8.12	12	12	17	No	mix	NA	NA	yes	HIV	Other	uni	yes	24	480	83	unknown	unknown	multi	North America	yes	massage	Massage	table 1, last day, post
1	1	329	86	183	512	Dreisoerner	Dreisoerner 2021 C1	C1	2021	Dreisoerner	2021	human-human	human-human	anxiety	anxiety (state)	Mental health	Yes	-0.08	-0.08	0.07	0.48	0.14	0.42	0.17	28	27	22.44	No	mix	68	mix	no	NA	None	uni	yes	1	0.33	0	familiar	unknown	multi	Europe	yes	self-touch	Other	Supplement Table A5
1	1	329	86	184	513	Dreisoerner	Dreisoerner 2021 C2	C2	2021	Dreisoerner	2021	human-human	human-human	anxiety	anxiety (state)	Mental health	Yes	-0.48	-0.47	0.08	0.78	0.12	0.42	0.17	27	27	22.3	No	mix	67	f	no	NA	None	bi	no	1	0.33	0	unknown	unknown	torso	Europe	yes	hug	Other	Supplement Table A5
1	1	329	86	185	514	Dreisoerner	Dreisoerner 2021 C3	C3	2021	Dreisoerner	2021	human-human	human-human	anxiety	anxiety (state)	Mental health	Yes	0.04	0.04	0.08	0.66	0.13	0.69	0.14	25	26	21.45	No	mix	80	mix	no	NA	None	uni	yes	1	0.33	0	familiar	unknown	multi	Europe	yes	self-touch	Other	Supplement Table A5
1	1	329	86	186	515	Dreisoerner	Dreisoerner 2021 C4	C4	2021	Dreisoerner	2021	human-human	human-human	anxiety	anxiety (state)	Mental health	Yes	0.24	0.24	0.08	0.5	0.18	0.69	0.14	26	26	21.35	No	mix	46	f	no	NA	None	bi	no	1	0.33	0	unknown	unknown	torso	Europe	yes	hug	Other	Supplement Table A5
1	1	10	8	11	19	Field	Field 2009a		2009a	Field	2009	human-human	human-human	anxiety	anxiety (state)	Mental health	Yes	0.24	0.24	0.09	36.76	12.31	39.52	10.88	22	21	25.28	No	f	100	f	yes	Prenatal depression	Depression	uni	yes	5.2	104	41	unknown	NA	multi	North America	yes	massage	Massage	table 3
1	1	109	42	81	196	Field	Field 2002 T1	T1	2002	Field	2002	human-human	human-human	anxiety (STAI)	anxiety (state)	Mental health	Yes	0.44	0.42	0.21	30.2	7.1	33.4	7.5	10	10	50.9	No	mix	NA	NA	yes	fibromyalgia	Pain	uni	yes	1	30	0	unknown	unknown	multi	North America	yes	massage	Massage
1	1	109	42	81	197	Field	Field 2002 T2	T2	2002	Field	2002	human-human	human-human	anxiety (STAI)	anxiety (state)	Mental health	Yes	0.21	0.2	0.2	31.1	11.2	29.2	6.7	10	10	50.9	No	mix	NA	NA	yes	fibromyalgia	Pain	uni	yes	10	300	34	unknown	unknown	multi	North America	yes	massage	Massage
1	1	118	45	86	213	Field	Field 2007 T1	T1	2007	Field	2007	human-human	human-human	anxiety	anxiety (state)	Mental health	Yes	0.41	0.4	0.14	25.8	8.3	28.8	6	15	15	41	No	mix	NA	NA	yes	chronic low back pain	Pain	uni	yes	1	30	0	unknown	NA	multi	North America	yes	massage	Massage	table 1, first day post
1	1	118	45	86	214	Field	Field 2007 T2	T2	2007	Field	2007	human-human	human-human	anxiety	anxiety (state)	Mental health	Yes	-0.15	-0.15	0.13	26.9	9.1	25.8	5.5	15	15	41	No	mix	NA	NA	yes	chronic low back pain	Pain	uni	yes	10	300	34	unknown	NA	multi	North America	yes	massage	Massage	table 1, last day post
1	1	121	46	87	222	Field	Field 2011		2011	Field	2011	human-human	human-human	anxiety	anxiety (state)	Mental health	Yes	0.76	0.75	0.05	36.58	6.88	42.6	8.85	41	41	26.6	No	f	100	NA	yes	prenatal depression	Depression	uni	yes	24	480	83	unknown	NA	multi	North America	yes	massage	Massage	table 1, massage vs. yoga, last day
1	1	113	43	84	204	Field	Field 2003 T1	T1	2003	Field	2003	object-human	human-object	anxiety	anxiety (state)	Mental health	Yes	1.37	1.34	0.12	32.2	8.6	48	13.8	20	20	53.1	No	mix	NA	NA	yes	fibromyalgia	Pain	uni	no	1	50	0	familiar	unknown	multi	North America	yes	self-object touch	Other	table 1, first session post
1	1	113	43	84	205	Field	Field 2003 T2	T2	2003	Field	2003	object-human	human-object	anxiety	anxiety (state)	Mental health	Yes	1.84	1.8	0.14	28.4	14.9	49.2	5.9	20	20	53.1	No	mix	NA	NA	yes	fibromyalgia	Pain	uni	no	6	300	20	familiar	unknown	multi	North America	yes	self-object touch	Other	table 1, last session post
1	1	17	10	13	24	Field	Field 1997 C1 T1	C1 T1	1997	Field	1997	human-human	human-human	anxiety	anxiety (state)	Mental health	Yes	0.36	0.34	0.2	27	6.8	29.5	7.1	10	10	NA	No	f	100	mix	no	NA	None	uni	yes	1	15	0	familiar	NA	multi	North America	yes	massage	Massage	table 1
1	1	17	10	13	25	Field	Field 1997 C1 T2	C1 T2	1997	Field	1997	human-human	human-human	anxiety	anxiety (state)	Mental health	Yes	-0.19	-0.18	0.2	34.4	10.6	32.4	8.9	10	10	NA	No	f	100	mix	no	NA	None	uni	yes	30	450	29	familiar	NA	multi	North America	yes	massage	Massage	table 1
1	1	17	10	14	26	Field	Field 1997 C2 T1	C2 T1	1997	Field	1997	human-human	human-human	anxiety	anxiety (state)	Mental health	Yes	0.5	0.48	0.21	3	0.9	2.6	0.7	10	10	9.8	No	mix	NA	f	yes	Rheumatoid Arthritis	Pain	uni	yes	1	15	0	familiar	NA	multi	North America	yes	massage	Massage	table 1
1	1	17	10	14	27	Field	Field 1997 C2 T2	C2 T2	1997	Field	1997	human-human	human-human	anxiety	anxiety (state)	Mental health	Yes	1.23	1.18	0.24	2.9	0.7	2.2	0.4	10	10	9.8	No	mix	NA	f	yes	Rheumatoid Arthritis	Pain	uni	yes	30	450	29	familiar	NA	multi	North America	yes	massage	Massage	table 1
1	1	22	11	15	31	Field	Field 2009b		2009b	Field	2009	human-human	human-human	anxiety	anxiety (state)	Mental health	Yes	0.18	0.18	0.03	39.2	10.6	41	9.4	88	61	26.2	No	f	100	mix	yes	depression	Depression	uni	yes	24	480	83	familiar	familiar	multi	North America	yes	massage	Massage	table 2
1	1	25	12	18	35	Field	Field 1996		1996	Field	1996	human-human	human-human	anxiety	anxiety (state)	Mental health	Yes	0.62	0.61	0.08	30	9.6	37	12.9	26	24	26.3	No	mix	79.5	NA	no	NA	None	uni	yes	1	15	0	unknown	NA	multi	North America	yes	massage	Massage	table 2
1	1	27	13	19	40	Forward	Forward 2015 T1	T1	2015	Forward	2015	human-human	human-human	anxiety	anxiety (state)	Mental health	Yes	0.46	0.46	0.03	p = 0.0059	NA	NA	NA	75	75	NA	No	NA	NA	NA	yes	hip/knee replacement	Surgery	uni	yes	1	19	0	unknown	unknown	multi	North America	yes	massage	Massage	table 1
1	1	27	13	19	41	Forward	Forward 2015 T2	T2	2015	Forward	2015	human-human	human-human	anxiety	anxiety (state)	Mental health	Yes	0.28	0.28	0.03	p = 0.0901	NA	NA	NA	75	75	NA	No	NA	NA	NA	yes	hip/knee replacement	Surgery	uni	yes	2	38	0	unknown	unknown	multi	North America	yes	massage	Massage	table 1
1	1	27	13	19	42	Forward	Forward 2015 T3	T3	2015	Forward	2015	human-human	human-human	anxiety	anxiety (state)	Mental health	Yes	0.17	0.17	0.03	p = 0.2907	NA	NA	NA	75	75	NA	No	NA	NA	NA	yes	hip/knee replacement	Surgery	uni	yes	3	57	1	unknown	unknown	multi	North America	yes	massage	Massage	table 1
1	1	27	13	19	43	Forward	Forward 2015 T4	T4	2015	Forward	2015	human-human	human-human	anxiety	anxiety (state)	Mental health	Yes	0.13	0.13	0.03	p = 0.4169	NA	NA	NA	75	75	NA	No	NA	NA	NA	yes	hip/knee replacement	Surgery	uni	yes	4	76	2	unknown	unknown	multi	North America	yes	massage	Massage	table 1
1	1	108	41	80	195	Fraser	Fraser 1993		1993	Fraser	1993	human-human	human-human	anxiety (STAI)	anxiety (state)	Mental health	Yes	0.9	0.84	0.31	F = 2.84	NA	NA	NA	7	7	NA	No	NA	NA	NA	yes	elderly patients	Other	uni	yes	1	5	NA	NA	familiar	multi	North America	yes	massage	Massage	table 3b, this study is very confusing
1	1	59	29	40	118	Garner	Garner 2008		2008	Garner	2008	human-human	human-human	anxiety	anxiety (state)	Mental health	Yes	-0.66	-0.64	0.13	49.3	3.1	47.1	3.6	18	14	20.55	No	mix	44.4	f	yes	mixed	Other	uni	yes	4.3	86	4.6	unknown	unknown	multi	Oceania	no	massage	Massage	table 2
1	1	139	49	99	230	Gürol	Gürol 2010		2010	Gürol	2010	human-human	human-human	anxiety	anxiety (state)	Mental health	Yes	1.46	1.44	0.08	9.43	8.94	0.09	0.3	32	31	14.07	No	mix	43.8	NA	yes	burn patients	Other	uni	yes	10	150	34	unknown	unknown	multi	Europe	yes	massage	Massage	table 4, delta change
1	1	47	24	35	107	Hattan	Hattan 2002		2002	Hattan	2002	human-human	human-human	anxiety	anxiety (state)	Mental health	Yes	0.13	0.12	0.22	14.78	6.36	12.33	6.78	9	9	NA	No	mix	NA	NA	yes	Cardiac surgery	Surgery	uni	NA	1	20	0	unknown	unknown	leg	Europe	yes	massage	Massage	table 5
1	1	305	81	166	411	Haynes	Haynes 2022		2022	Haynes	2022	object-human	human-object	anxiety	anxiety (state)	Mental health	Yes	0.23	0.23	0.05	Avg ES 718,719	NA	NA	NA	45	40	NA	No	mix	NA	NA	no	NA	None	uni	no	1	8.3	0	unknown	unknown	torso	Europe	yes	haptic touch	Other	results, vs meditation control
1	1	305	81	166	412	Haynes	Haynes 2022		2022	Haynes	2022	object-human	human-object	anxiety	anxiety (state)	Mental health	Yes	0.31	0.31	0.05	t = 1.44, p = 0.15	NA	NA	NA	45	44	NA	No	mix	NA	NA	no	NA	None	uni	no	2	16.6	0	unknown	unknown	torso	Europe	yes	haptic touch	Other	results, vs nothing control
1	1	29	14	20	48	Hernandez-Reif	Hernandez-Reif 1999 C1 T1	C1 T1	1999	Hernandez-Reif	1999	human-human	human-human	anxiety	anxiety (state)	Mental health	Yes	-0.17	-0.16	0.2	36.4	3.7	35.5	6.5	10	10	NA	No	f	100	NA	no	NA	None	uni	yes	1	20	0	familiar	NA	multi	North America	yes	massage	Massage	table 1
1	1	29	14	20	49	Hernandez-Reif	Hernandez-Reif 1999 C1 T2	C1 T2	1999	Hernandez-Reif	1999	human-human	human-human	anxiety	anxiety (state)	Mental health	Yes	0.91	0.87	0.22	30.9	9.3	40	10.6	10	10	NA	No	f	100	NA	no	NA	None	uni	yes	30	600	29	familiar	NA	multi	North America	yes	massage	Massage	table 1
1	1	29	14	21	50	Hernandez-Reif	Hernandez-Reif 1999 C2 T1	C2 T1	1999	Hernandez-Reif	1999	human-human	human-human	anxiety	anxiety (state)	Mental health	Yes	1.08	1.03	0.23	26.1	4.4	30.2	3.1	10	10	9.9	No	NA	NA	f	yes	cystic fibrosis	Other	uni	yes	1	20	0	familiar	NA	multi	North America	yes	massage	Massage	table 1
1	1	29	14	21	51	Hernandez-Reif	Hernandez-Reif 1999 C2 T2	C2 T2	1999	Hernandez-Reif	1999	human-human	human-human	anxiety	anxiety (state)	Mental health	Yes	1.73	1.66	0.27	24.7	3.2	32.9	5.9	10	10	9.9	No	NA	NA	f	yes	cystic fibrosis	Other	uni	yes	30	600	29	familiar	NA	multi	North America	yes	massage	Massage	table 1
1	1	31	16	23	64	Hernandez-Reif	Hernandez-Reif 2004 T1	T1	2004	Hernandez-Reif	2004	human-human	human-human	anxiety	anxiety (state)	Mental health	Yes	0.29	0.28	0.12	27	13	30	6	18	16	52.9	No	f	100	f	yes	breast cancer	Cancer	uni	yes	1	30	0	unknown	NA	multi	North America	yes	massage	Massage	table 2, STAI
1	1	31	16	23	65	Hernandez-Reif	Hernandez-Reif 2004 T2	T2	2004	Hernandez-Reif	2004	human-human	human-human	anxiety	anxiety (state)	Mental health	Yes	0.83	0.81	0.13	25	8	32	9	18	16	52.9	No	f	100	f	yes	breast cancer	Cancer	uni	yes	15	450	34	unknown	NA	multi	North America	yes	massage	Massage	table 2, STAI
1	1	32	17	24	72	Hernandez-Reif	Hernandez-Reif 1998 T1	T1	1998	Hernandez-Reif	1998	human-human	human-human	anxiety	anxiety (state)	Mental health	Yes	1.53	1.48	0.22	27.9	7	36.2	3.1	12	12	47.5	No	mix	83	NA	yes	MS	Neurological	uni	yes	1	45	0	unknown	NA	multi	North America	yes	massage	Massage	table 2
1	1	32	17	24	73	Hernandez-Reif	Hernandez-Reif 1998 T2	T2	1998	Hernandez-Reif	1998	human-human	human-human	anxiety	anxiety (state)	Mental health	Yes	1.09	1.05	0.19	27.7	5.7	33.4	4.7	12	12	47.6	No	mix	83	NA	yes	MS	Neurological	uni	yes	10	450	34	unknown	NA	multi	North America	yes	massage	Massage	table 2
1	1	146	50	101	232	Hernandez-Reif	Hernandez-Reif 2000 T1	T1	2000	Hernandez-Reif	2000	human-human	human-human	anxiety	anxiety (state)	Mental health	Yes	0.27	0.26	0.13	26.4	7.5	28.7	9.3	15	15	51.6	No	mix	60	NA	yes	high blood pressure	Other	uni	yes	1	30	0	unknown	NA	multi	North America	yes	massage	Massage	table 2
1	1	146	50	101	233	Hernandez-Reif	Hernandez-Reif 2000 T2	T2	2000	Hernandez-Reif	2000	human-human	human-human	anxiety	anxiety (state)	Mental health	Yes	0.2	0.19	0.13	25.3	8.9	26.6	3.1	15	15	51.6	No	mix	60	NA	yes	high blood pressure	Other	uni	yes	10	300	34	unknown	NA	multi	North America	yes	massage	Massage	table 2
1	1	148	52	103	243	Hernandez-Reif	Hernandez-Reif 2001 C1 T1	C1 T1	2001	Hernandez-Reif	2001	human-human	human-human	anxiety	anxiety (state)	Mental health	Yes	0.44	0.42	0.17	25.9	6.9	28.7	5.7	12	12	40	No	mix	58.3	NA	yes	chronic low back pain	Pain	uni	NA	1	30	0	unknown	NA	multi	North America	yes	massage	Massage	table 2
1	1	148	52	103	244	Hernandez-Reif	Hernandez-Reif 2001 C1 T2	C1 T2	2001	Hernandez-Reif	2001	human-human	human-human	anxiety	anxiety (state)	Mental health	Yes	-0.29	-0.28	0.17	28.1	9.8	25.8	5.4	12	12	40	No	mix	58.3	NA	yes	chronic low back pain	Pain	uni	NA	10	300	34	unknown	NA	multi	North America	yes	massage	Massage	table 2
1	1	149	53	104	255	Hernandez-Reif	Hernandez-Reif 2001 C2 T1	C2 T1	2001	Hernandez-Reif	2001	human-human	human-human	anxiety	anxiety (state)	Mental health	Yes	0.47	0.46	0.1	-10.7	10.2	-6.6	6.9	22	20	53.5	No	f	100	NA	yes	breast cancer	Cancer	uni	yes	1	30	0	unknown	NA	multi	North America	NA	massage	Massage	table 2
1	1	149	53	104	256	Hernandez-Reif	Hernandez-Reif 2001 C2 T2	C2 T2	2001	Hernandez-Reif	2001	human-human	human-human	anxiety	anxiety (state)	Mental health	Yes	0.43	0.42	0.1	-8.8	7.4	-5.1	9.8	22	20	53.5	No	f	100	NA	yes	breast cancer	Cancer	uni	yes	15	450	34	unknown	NA	multi	North America	NA	massage	Massage	table 2
1	1	166	55	111	264	Karagozoglu	Karagozoglu 2013		2013	Karagozoglu	2013	human-human	human-human	anxiety	anxiety (state)	Mental health	Yes	0.37	0.36	0.1	26.7	7.35	29.5	7.68	20	20	49.97	No	mix	55	NA	yes	cancer	Cancer	uni	yes	1	67.5	0	unknown	unknown	torso	Asia	no	massage	Massage	table 5, right after
1	1	171	56	114	266	Kim	Kim 2001		2001	Kim	2001	human-human	human-human	anxiety	anxiety (state)	Mental health	Yes	0.1	0.1	0.07	26.14	19.04	27.73	12.77	29	30	57.42	No	mix	51.7	NA	yes	cataract surgery	Surgery	uni	yes	1	5	0	unknown	unknown	arm	Asia	no	hand massage	Massage	table 2, after massage
1	1	173	57	115	272	Krohn	Krohn 2011		2011	Krohn	2011	human-human	human-human	anxious depression	anxiety (state)	Mental health	Yes	0.9	0.87	0.15	F = 5.2	NA	NA	NA	16	13	59.68	No	f	100	NA	yes	breast cancer	Cancer	uni	yes	10	300	34	unknown	unknown	multi	Europe	yes	massage	Massage	results, T2, variance calculated from F value
1	1	39	19	26	80	Leivadi	Leivadi 1999 T1	T1	1999	Leivadi	1999	human-human	human-human	anxiety	anxiety (state)	Mental health	Yes	0.53	0.52	0.14	28.7	6	32.1	6.9	15	15	20.1	No	f	100	NA	no	NA	None	uni	yes	1	30	0	unknown	unknown	multi	Europe	yes	massage	Massage	table 1
1	1	39	19	26	81	Leivadi	Leivadi 1999 T2	T2	1999	Leivadi	1999	human-human	human-human	anxiety	anxiety (state)	Mental health	Yes	-0.09	-0.09	0.13	30.6	8.4	29.9	6.7	15	15	20.1	No	f	100	NA	no	NA	None	uni	yes	10	300	34	unknown	unknown	multi	Europe	yes	massage	Massage	table 1
1	1	181	59	120	281	Lindgren	Lindgren 2013		2013	Lindgren	2013	human-human	human-human	anxiety	anxiety (state)	Mental health	Yes	2.07	1.98	0.31	27.4	7.1	46.6	11	10	10	65.9	No	NA	NA	NA	yes	aortic surgery	Surgery	uni	yes	1	60	0	unknown	unknown	multi	Europe	yes	massage	Massage	table 2, 1:30am group
1	1	178	58	118	277	Listing	Listing 2009		2009	Listing	2009	human-human	human-human	anxious depression	anxiety (state)	Mental health	Yes	0.67	0.66	0.06	p=0.007	NA	NA	NA	44	28	NA	No	f	100	f	yes	breast cancer	Cancer	uni	yes	10	300	34	unknown	unknown	multi	Europe	yes	massage	Massage	table 5, Children received 2 15 min. massages once or twice a week. The amount of weeks depended on when they were discharged, so it differed per child
1	1	189	60	126	287	Mitchinson	Mitchinson 2007 T1	T1	2007	Mitchinson	2007	human-human	human-human	anxiety	anxiety (state)	Mental health	Yes	0.32	0.32	0.01	1.1	2.6	0.4	1.7	200	202	63.8	No	mix	2	NA	yes	postoperative pain	Surgery	uni	NA	1	20	0	unknown	unknown	torso	North America	yes	massage	Massage	table 3, massage to individual attention
1	1	189	60	126	288	Mitchinson	Mitchinson 2007 T2	T2	2007	Mitchinson	2007	human-human	human-human	anxiety	anxiety (state)	Mental health	Yes	0.09	0.09	0.01	0.6	2.2	0.4	1.9	200	202	63.8	No	mix	2	NA	yes	postoperative pain	Surgery	uni	NA	2	40	1	unknown	unknown	torso	North America	yes	massage	Massage	table 3, massage to individual attention
1	1	189	60	126	289	Mitchinson	Mitchinson 2007 T3	T3	2007	Mitchinson	2007	human-human	human-human	anxiety	anxiety (state)	Mental health	Yes	0	0	0.01	0.6	1.7	0.6	1.8	200	202	63.8	No	mix	2	NA	yes	postoperative pain	Surgery	uni	NA	3	60	2	unknown	unknown	torso	North America	yes	massage	Massage	table 3, massage to individual attention
1	1	189	60	126	290	Mitchinson	Mitchinson 2007 T4	T4	2007	Mitchinson	2007	human-human	human-human	anxiety	anxiety (state)	Mental health	Yes	0.29	0.29	0.01	0.6	1.9	0.1	1.5	200	202	63.8	No	mix	2	NA	yes	postoperative pain	Surgery	uni	NA	4	80	3	unknown	unknown	torso	North America	yes	massage	Massage	table 3, massage to individual attention
1	1	189	60	126	291	Mitchinson	Mitchinson 2007 T5	T5	2007	Mitchinson	2007	human-human	human-human	anxiety	anxiety (state)	Mental health	Yes	0.06	0.06	0.01	0.5	1.7	0.4	1.8	200	202	63.8	No	mix	2	NA	yes	postoperative pain	Surgery	uni	NA	5	100	4	unknown	unknown	torso	North America	yes	massage	Massage	table 3, massage to individual attention
1	1	195	61	128	297	Mok	Mok 2004		2004	Mok	2004	human-human	human-human	anxiety	anxiety (state)	Mental health	Yes	2.39	2.37	0.07	28.6	4.34	40.9	5.86	51	51	73.2	No	mix	NA	NA	yes	stroke	Neurological	uni	yes	7	70	6	NA	unknown	torso	Asia	yes	massage	Massage	table 2
1	1	41	21	29	89	Pinazo	Pinazo 2020		2020	Pinazo	2020	human-human	human-human	positive anxiety	anxiety (state)	Mental health	Yes	0.6	0.59	0.05	Avg ES 123,124	NA	NA	NA	45	45	30.99	No	mix	62.2	NA	no	NA	None	bi	no	1	0.33	0	unknown	unknown	torso	Europe	yes	hug	Other	table 1, STAI
1	1	212	67	139	329	Preyde	Preyde 2000 C1	C1	2000	Preyde	2000	human-human	human-human	anxiety	anxiety (state)	Mental health	Yes	1.27	1.25	0.1	23.96	3.8	30.91	6.9	25	22	48.13	No	mix	56	NA	yes	back pain	Pain	uni	NA	6	195	29	unknown	unknown	multi	North America	yes	massage	Massage	table 3, anxiety,, comprehensive massage vs exercise
1	1	212	67	140	330	Preyde	Preyde 2000 C2	C2	2000	Preyde	2000	human-human	human-human	anxiety	anxiety (state)	Mental health	Yes	0.44	0.43	0.08	28.96	8.4	32.54	7.8	25	26	44.15	No	mix	56	NA	yes	back pain	Pain	uni	NA	6	195	29	unknown	unknown	multi	North America	yes	massage	Massage	table 3, anxiety, soft tissue vs laser
1	1	307	83	168	415	Serrano	Serrano 2016 T1	T1	2016	Serrano	2016	object-human	human-object	anxiety	anxiety (state)	Mental health	Yes	0.02	0.02	0.06	0.91	1.56	0.94	0.91	33	34	27.05	No	mix	NA	NA	no	NA	None	uni	no	1	NA	0	unknown	unknown	arm	Europe	yes	grass touch	Other	table 3
1	1	307	83	169	416	Serrano	Serrano 2016 T2	T2	2016	Serrano	2016	object-human	human-object	anxiety	anxiety (state)	Mental health	Yes	-0.29	-0.29	0.06	1.24	1.76	0.83	0.94	33	36	27.05	No	mix	NA	NA	no	NA	None	uni	no	1	NA	0	unknown	unknown	arm	Europe	yes	grass touch	Other	table 4
1	1	324	85	179	427	Shiloh	Shiloh 2003 C3	C3	2003	Shiloh	2003	object-human	human-object	anxiety	anxiety (state)	Mental health	Yes	0.24	0.23	0.18	32.09	10.82	34.36	8.02	11	11	26.5	No	mix	63.6	NA	no	NA	None	uni	no	1	2	0	unknown	unknown	arm	Asia	yes	petting	Other	table 2, toy rabbit
1	1	324	85	180	428	Shiloh	Shiloh 2003 C4	C4	2003	Shiloh	2003	object-human	human-object	anxiety	anxiety (state)	Mental health	Yes	0	0	0.17	34.33	9.39	34.36	8.02	12	11	27.52	No	mix	58.3	NA	no	NA	None	uni	no	1	2	0	unknown	unknown	arm	Asia	yes	petting	Other	table 2, toy turtle
1	1	324	85	172	425	Shiloh	Shiloh 2003 C1	C1	2003	Shiloh	2003	animal-human	NA	anxiety (state)	anxiety (state)	Mental health	Yes	0.76	0.73	0.18	28.54	7.33	34.36	8.02	13	11	27	No	mix	61.5	NA	no	NA	None	uni	yes	1	2	0	unknown	unknown	arm	Asia	yes	petting	Other	table 2, rabbit
1	1	324	85	178	426	Shiloh	Shiloh 2003 C2	C2	2003	Shiloh	2003	animal-human	NA	anxiety	anxiety (state)	Mental health	Yes	0.68	0.65	0.18	28.91	7.93	34.36	8.02	11	11	25	No	mix	72.7	NA	no	NA	None	uni	yes	1	2	0	unknown	unknown	arm	Asia	yes	petting	Other	table 2, turtle
1	1	331	87	174	431	Yamazaki	Yamazaki 2016		2016	Yamazaki	2016	object-human	human-object	anxiety (state)	anxiety (state)	Mental health	Yes	0.01	0.01	0.14	27.86	4.53	28.07	3.35	15	14	64.52	No	mix	NA	NA	no	NA	None	uni	no	1	15	0	unknown	unknown	torso	Asia	yes	hug	Other	results
1	1	2	2	2	440	Campeau	Campeau 2007		2007	Campeau	2007	human-human	human-human	anxiety	anxiety (state/trait)	Mental health	yes	-0.06	-0.06	0.04	p = 0.73	NA	NA	NA	52	48	NA	No	mix	60	NA	yes	Cancer	Cancer	uni	yes	10	150	9	unknown	unknown	multi	North America	yes	massage	Massage	results, p value
1	1	40	20	28	441	Mokaberian	Mokaberian 2021		2021	Mokaberian	2021	human-human	human-human	anxiety	anxiety (state/trait)	Mental health	yes	0.96	0.94	0.11	37.98	0.76	38.85	1.04	20	20	NA	No	f	100	mix	no	NA	None	uni	yes	30	600	9	familiar	NA	multi	Asia	yes	massage	Massage	table 3
1	1	55	28	39	442	O'Higgins	O'Higgins 2008		2008	O'Higgins	2008	human-object	human-object	anxiety	anxiety (state/trait)	Mental health	yes	0.03	0.03	0.06	37.6	11.15	37.97	14.25	31	31	NA	No	f	100	NA	yes	postnatal depression	Depression	uni	no	4	240	NA	unknown	unknown	arm	Europe	yes	massage	Massage	table 1
1	1	60	30	41	124	Ahles	Ahles 1999 T1	T1	1999	Ahles	1999	human-human	human-human	anxiety	anxiety (trait)	Mental health	Yes	0.32	0.31	0.12	35.2	2.17	37.94	2.17	16	18	41.83	No	mix	88	f	yes	cancer	Cancer	uni	yes	5	100	10.5	unknown	unknown	multi	North America	yes	massage	Massage	table 2
1	1	60	30	41	125	Ahles	Ahles 1999 T2	T2	1999	Ahles	1999	human-human	human-human	anxiety	anxiety (trait)	Mental health	Yes	-0.13	-0.13	0.12	34.83	2.26	33.78	1.86	16	18	41.83	No	mix	88	f	yes	cancer	Cancer	uni	yes	7.65	153	20	unknown	unknown	multi	North America	yes	massage	Massage	table 2
1	1	248	73	156	375	Albert	Albert 2009		2009	Albert	2009	human-human	human-human	anxiety	anxiety (trait)	Mental health	Yes	0.21	0.21	0.02	-2.89	8.9	-0.97	9	126	126	65	No	mix	29	NA	yes	heart disease	Other	uni	yes	2	60	4	unknown	unknown	multi	North America	yes	massage	Massage	table 3; not sure about the direction of the effect size
1	1	30	15	22	55	Hernandez-Reif	Hernandez-Reif 1998		1998	Hernandez-Reif	1998	human-human	human-human	anxiety	anxiety (trait)	Mental health	Yes	0.44	0.42	0.17	49.5	11.3	55	13.7	12	12	39.9	No	NA	NA	NA	yes	migraine	Pain	uni	yes	9	270	34	unknown	NA	head	North America	yes	massage	Massage	table 1
1	1	31	16	23	66	Hernandez-Reif	Hernandez-Reif 2004		2004	Hernandez-Reif	2004	human-human	human-human	anxiety	anxiety (trait)	Mental health	Yes	0.25	0.24	0.12	3	3	4	5	18	16	52.9	No	f	100	f	yes	breast cancer	Cancer	uni	yes	15	450	34	unknown	NA	multi	North America	yes	massage	Massage	table 3, SCL91
1	1	148	52	103	245	Hernandez-Reif	Hernandez-Reif 2001		2001	Hernandez-Reif	2001	human-human	human-human	anxiety	anxiety (trait)	Mental health	Yes	0.99	0.96	0.19	2.9	2.9	6.7	4.6	12	12	40	No	mix	58.3	NA	yes	chronic low back pain	Pain	uni	NA	10	300	34	unknown	NA	multi	North America	yes	massage	Massage	table 3, SCL-90
1	1	149	53	104	257	Hernandez-Reif	Hernandez-Reif 2001		2001	Hernandez-Reif	2001	human-human	human-human	anxiety	anxiety (trait)	Mental health	Yes	0.2	0.2	0.1	-2.2	6.2	-0.9	7.3	22	20	53.5	No	f	100	NA	yes	breast cancer	Cancer	uni	yes	15	450	34	unknown	NA	multi	North America	NA	massage	Massage	table 2, SCL-90
1	1	209	65	136	311	Oliveira	Oliveira 2012 C1 T1	C1 T1	2012	Oliveira	2012	human-human	human-human	anxiety	anxiety (trait)	Mental health	Yes	0.71	0.69	0.14	6.4	8.4	12.4	8.6	15	15	NA	No	f	100	NA	no	NA	None	uni	yes	16	960	59	unknown	unknown	multi	South America	yes	massage	Massage	table 2
1	1	209	65	137	312	Oliveira	Oliveira 2012 C2 T1	C2 T1	2012	Oliveira	2012	human-human	human-human	anxiety	anxiety (trait)	Mental health	Yes	0.43	0.42	0.14	9.2	6	12.4	8.6	14	15	NA	No	f	100	NA	no	NA	None	uni	yes	16	960	59	unknown	unknown	multi	South America	yes	passive movement	Other	table 2
1	1	209	65	136	313	Oliveira	Oliveira 2012 C1 T2	C1 T2	2012	Oliveira	2012	human-human	human-human	anxiety	anxiety (trait)	Mental health	Yes	0.98	0.95	0.15	6.4	7.4	13.4	6.9	15	15	NA	No	f	100	NA	no	NA	None	uni	yes	32	1920	119	unknown	unknown	multi	South America	yes	massage	Massage	table 2
1	1	209	65	137	314	Oliveira	Oliveira 2012 C2 T2	C2 T2	2012	Oliveira	2012	human-human	human-human	anxiety	anxiety (trait)	Mental health	Yes	0.43	0.42	0.14	10.2	8.1	13.4	6.9	14	15	NA	No	f	100	NA	no	NA	None	uni	yes	32	1920	119	unknown	unknown	multi	South America	yes	passive movement	Other	table 2
1	1	41	21	29	90	Pinazo	Pinazo 2020		2020	Pinazo	2020	human-human	human-human	fear of death	anxiety (trait)	Mental health	Yes	0.41	0.41	0.05	Avg ES 127,128	NA	NA	NA	45	45	30.99	No	mix	62.2	NA	no	NA	None	bi	no	1	0.33	0	unknown	unknown	torso	Europe	yes	hug	Other	table 1
1	1	221	68	142	335	Rodriguez-Mansilla	Rodriguez-Mansilla 2014 C1 T1	C1 T1	2014	Rodriguez-Mansilla	2014	human-human	human-human	anxiety	anxiety (trait)	Mental health	Yes	1.48	1.45	0.14	18.7	5.1	25	3	19	17	NA	No	mix	NA	NA	yes	dementia	Neurological	uni	yes	20	400	29	unknown	familiar	multi	Europe	yes	massage	Massage	massage, table 1 (measurement 1), moderate
1	1	221	68	143	336	Rodriguez-Mansilla	Rodriguez-Mansilla 2014 C2 T1	C2 T1	2014	Rodriguez-Mansilla	2014	human-human	human-human	anxiety	anxiety (trait)	Mental health	Yes	2.45	2.4	0.19	15.8	4.3	25	3	20	17	NA	No	mix	NA	NA	yes	dementia	Neurological	uni	yes	20	400	29	unknown	familiar	head	Europe	yes	acupressure	Other	ear acupressure, table 1 (measurement 1), moderate
1	1	221	68	144	337	Rodriguez-Mansilla	Rodriguez-Mansilla 2014 C3 T1	C3 T1	2014	Rodriguez-Mansilla	2014	human-human	human-human	anxiety	anxiety (trait)	Mental health	Yes	0.22	0.21	0.12	23.8	3.7	24.5	2.7	16	18	NA	No	mix	NA	NA	yes	dementia	Neurological	uni	yes	20	400	29	unknown	familiar	multi	Europe	yes	massage	Massage	massage, table 1 (measurement 1), severe
1	1	221	68	145	338	Rodriguez-Mansilla	Rodriguez-Mansilla 2014 C4 T1	C4 T1	2014	Rodriguez-Mansilla	2014	human-human	human-human	anxiety	anxiety (trait)	Mental health	Yes	1.44	1.41	0.13	17.5	6.2	24.5	2.7	20	18	NA	No	mix	NA	NA	yes	dementia	Neurological	uni	yes	20	400	29	unknown	familiar	head	Europe	yes	acupressure	Other	ear acupressure, table 1 (measurement 1), severe
1	1	221	68	142	339	Rodriguez-Mansilla	Rodriguez-Mansilla 2014 C1 T2	C1 T2	2014	Rodriguez-Mansilla	2014	human-human	human-human	anxiety	anxiety (trait)	Mental health	Yes	2.56	2.5	0.2	17.1	4.1	26.1	2.7	19	17	NA	No	mix	NA	NA	yes	dementia	Neurological	uni	yes	40	800	58	unknown	familiar	multi	Europe	yes	massage	Massage	massage, table 1 (measurement 2), moderate
1	1	221	68	143	340	Rodriguez-Mansilla	Rodriguez-Mansilla 2014 C2 T2	C2 T2	2014	Rodriguez-Mansilla	2014	human-human	human-human	anxiety	anxiety (trait)	Mental health	Yes	3.34	3.27	0.26	13.9	4.3	26.1	2.7	20	17	NA	No	mix	NA	NA	yes	dementia	Neurological	uni	yes	40	800	58	unknown	familiar	head	Europe	yes	acupressure	Other	ear acupressure, table 1 (measurement 2), moderate
1	1	221	68	144	341	Rodriguez-Mansilla	Rodriguez-Mansilla 2014 C3 T2	C3 T2	2014	Rodriguez-Mansilla	2014	human-human	human-human	anxiety	anxiety (trait)	Mental health	Yes	0.87	0.85	0.13	22.4	3.8	25.4	3.1	16	18	NA	No	mix	NA	NA	yes	dementia	Neurological	uni	yes	40	800	58	unknown	familiar	multi	Europe	yes	massage	Massage	massage, table 1 (measurement 2), severe
1	1	221	68	145	342	Rodriguez-Mansilla	Rodriguez-Mansilla 2014 C4 T2	C4 T2	2014	Rodriguez-Mansilla	2014	human-human	human-human	anxiety	anxiety (trait)	Mental health	Yes	1.86	1.82	0.15	15.4	6.8	25.4	3.1	20	18	NA	No	mix	NA	NA	yes	dementia	Neurological	uni	yes	40	800	58	unknown	familiar	head	Europe	yes	acupressure	Other	ear acupressure, table 1 (measurement 2), severe
1	1	221	68	142	343	Rodriguez-Mansilla	Rodriguez-Mansilla 2014 C1 T3	C1 T3	2014	Rodriguez-Mansilla	2014	human-human	human-human	anxiety	anxiety (trait)	Mental health	Yes	2.87	2.81	0.23	16.2	4.5	27.4	3.1	19	17	NA	No	mix	NA	NA	yes	dementia	Neurological	uni	yes	60	1200	87	unknown	familiar	multi	Europe	yes	massage	Massage	massage, table 1 (measurement 3), moderate
1	1	221	68	143	344	Rodriguez-Mansilla	Rodriguez-Mansilla 2014 C2 T3	C2 T3	2014	Rodriguez-Mansilla	2014	human-human	human-human	anxiety	anxiety (trait)	Mental health	Yes	3.85	3.77	0.31	11.8	4.7	27.4	3.1	20	17	NA	No	mix	NA	NA	yes	dementia	Neurological	uni	yes	60	1200	87	unknown	familiar	head	Europe	yes	acupressure	Other	ear acupressure, table 1 (measurement 3, moderate
1	1	221	68	144	345	Rodriguez-Mansilla	Rodriguez-Mansilla 2014 C3 T3	C3 T3	2014	Rodriguez-Mansilla	2014	human-human	human-human	anxiety	anxiety (trait)	Mental health	Yes	1.88	1.84	0.17	20.3	3.8	26.7	3	16	18	NA	No	mix	NA	NA	yes	dementia	Neurological	uni	yes	60	1200	87	unknown	familiar	multi	Europe	yes	massage	Massage	massage, table 1 (measurement 3), severe
1	1	221	68	145	346	Rodriguez-Mansilla	Rodriguez-Mansilla 2014 C4 T3	C4 T3	2014	Rodriguez-Mansilla	2014	human-human	human-human	anxiety	anxiety (trait)	Mental health	Yes	2.33	2.28	0.18	14.25	6.8	26.7	3	20	18	NA	No	mix	NA	NA	yes	dementia	Neurological	uni	yes	60	1200	87	unknown	familiar	head	Europe	yes	acupressure	Other	ear acupressure, table 1 (measurement 3), severe
1	1	235	70	151	372	Suzuki	Suzuki 2010		2010	Suzuki	2010	human-human	human-human	anxiety	anxiety (trait)	Mental health	Yes	0.27	0.26	0.14	1.07	1.44	1.64	2.65	14	14	88.35	No	mix	71.4	NA	yes	dementia	Neurological	uni	yes	24.64	739.2	41	unknown	unknown	multi	Asia	NA	massage	Massage	table 2
1	1	307	83	168	444	Serrano	Serrano 2016 C1	C1	2016	Serrano	2016	object-human	human-object	arousal	arousal	Mental health	yes	0.3	0.3	0.06	1.79	1.49	2.24	1.47	33	34	27.05	No	mix	NA	NA	no	NA	None	uni	no	1	NA	0	unknown	unknown	arm	Europe	yes	haptic touch	Other	table 1, VR vs. touch, post-test
1	1	307	83	169	445	Serrano	Serrano 2016 C2	C2	2016	Serrano	2016	object-human	human-object	arousal	arousal	Mental health	yes	-0.03	-0.03	0.06	2.03	1.51	2	1.3	33	36	27.05	No	mix	NA	NA	no	NA	None	uni	no	1	NA	0	unknown	unknown	arm	Europe	yes	haptic touch	Other
1	1	246	72	155	443	Yang	Yang 2015		2015	Yang	2015	human-human	human-human	agitation (CMAI)	arousal	Mental health	yes	0.19	0.19	0.04	43.24	10	41.72	5.08	56	57	83.41	No	mix	17.9	NA	yes	dementia	Neurological	uni	yes	20	300	27	unknown	unknown	multi	Asia	yes	acupressure	Other	table 2
1	1	329	86	183	508	Dreisoerner	Dreisoerner 2021 C1	C1	2021	Dreisoerner	2021	human-human	human-human	tense arousal	arousal	Mental health	Yes	-0.02	-0.02	0.07	0.72	0.11	0.71	0.1	28	27	22.44	No	mix	68	mix	no	NA	None	uni	yes	1	0.33	0	familiar	unknown	multi	Europe	yes	self-touch	Other	Supplement Table A4 Time 2
1	1	329	86	184	509	Dreisoerner	Dreisoerner 2021 C2	C2	2021	Dreisoerner	2021	human-human	human-human	tense arousal	arousal	Mental health	Yes	-0.41	-0.4	0.08	0.93	0.11	0.71	0.1	27	27	22.3	No	mix	67	f	no	NA	None	bi	no	1	0.33	0	unknown	unknown	torso	Europe	yes	hug	Other	Supplement Table A4 Time 2
1	1	329	86	185	510	Dreisoerner	Dreisoerner 2021 C3	C3	2021	Dreisoerner	2021	human-human	human-human	tense arousal	arousal	Mental health	Yes	0.11	0.11	0.08	0.75	0.11	0.81	0.11	25	26	21.45	No	mix	80	mix	no	NA	None	uni	yes	1	0.33	0	familiar	unknown	multi	Europe	yes	self-touch	Other	Supplement Table A5
1	1	329	86	186	511	Dreisoerner	Dreisoerner 2021 C4	C4	2021	Dreisoerner	2021	human-human	human-human	tense arousal	arousal	Mental health	Yes	0.47	0.46	0.08	0.5	0.15	0.81	0.11	26	26	21.35	No	mix	46	f	no	NA	None	bi	no	1	0.33	0	unknown	unknown	torso	Europe	yes	hug	Other	Supplement Table A5
1	1	11	9	12	446	Field	Field 1997		1997	Field	1997	human-human	human-human	autism behavior	autism behavior	Mental health	yes	0.96	0.92	0.22	F = 5.11, p < .05	NA	NA	NA	11	11	4.5	No	mix	NA	NA	yes	Autism	Neurological	uni	yes	8	120	27	unknown	unknown	multi	North America	yes	massage	Massage	table 1
1	1	202	63	132	447	Negahban	Negahban 2013 C1	C1	2013	Negahban	2013	human-human	human-human	balance (BBS)	balance	Physical health	yes	1.45	1.4	0.21	-4.75	6.36	2.16	2.28	12	12	4.5	No	mix	83	NA	yes	multiple sclerosis	Neurological	uni	yes	15	450	20	unknown	NA	multi	Asia	yes	massage	Massage	table 3
1	1	202	63	133	448	Negahban	Negahban 2013 C2	C2	2013	Negahban	2013	human-human	human-human	balance (BBS)	balance	Physical health	yes	0.72	0.7	0.18	-8	2.82	-5.33	4.39	12	12	36.67	No	mix	83	NA	yes	multiple sclerosis	Neurological	uni	yes	15	450	20	unknown	NA	multi	Asia	yes	massage	Massage	table 3; exercise as control group
1	1	171	56	114	449	Kim	Kim 2001		2001	Kim	2001	human-human	human-human	blood sugar	blood sugar	Physical health	yes	0.06	0.06	0.07	105.96	16.15	106.97	14.99	29	30	57.42	No	mix	51.7	NA	yes	cataract surgery	Surgery	uni	yes	1	5	0	unknown	unknown	arm	Asia	no	hand massage	Massage	table 4, after massage
1	1	181	59	120	450	Lindgren	Lindgren 2013		2013	Lindgren	2013	human-human	human-human	glucose	blood sugar	Physical health	yes	0.74	0.71	0.23	6.49	1.34	7.83	2.24	10	9	NA	No	NA	NA	NA	yes	aortic surgery	Surgery	uni	yes	1	60	0	unknown	unknown	multi	Europe	yes	massage	Massage	table 2, 1:30am group; not sure about direction of the effect size
1	1	32	17	24	451	Hernandez-Reif	Hernandez-Reif 1998		1998	Hernandez-Reif	1998	human-human	human-human	body satisfaction	body satisfaction	Mental health	yes	0.56	0.54	0.18	Avg ES 98,99	NA	NA	NA	12	12	47.9	No	mix	83	NA	yes	MS	Neurological	uni	yes	10	450	34	unknown	NA	multi	North America	yes	massage	Massage	table 2, satisfaction
1	1	262	75	160	396	Bennett	Bennett 2015		2015	Bennett	2015	human-human	human-human	cortisol	cortisol	Physical health	Yes	-0.02	-0.02	0.11	6.89	2.7	6.84	3.5	18	18	21.36	No	mix	78	NA	no	NA	None	uni	yes	1	90	0	unknown	unknown	multi	Asia	yes	massage	Massage	table 3
1	1	71	32	51	165	Berretz	Berretz 2021 C1	C1	2021	Berretz	2021	human-human	human-human	cortisol	cortisol	Physical health	Yes	0.69	0.68	0.11	1.34	0.76	1.89	0.84	21	19	22.3	No	f	100	m	no	NA	None	bi	no	1	0.33	0	familiar	unknown	torso	Europe	yes	hug	Other	table 1
1	1	71	32	52	166	Berretz	Berretz 2021 C2	C2	2021	Berretz	2021	human-human	human-human	cortisol	cortisol	Physical health	Yes	-0.29	-0.28	0.11	2.28	0.77	2.06	0.77	18	18	22.3	No	m	0	f	no	NA	None	bi	no	1	0.33	0	familiar	unknown	torso	Europe	yes	hug	Other	table 1
1	1	1	1	1	1	Bigelow	Bigelow 2012 T1	T1	2012	Bigelow	2012	human-human	human-human	cortisol	cortisol	Physical health	Yes	-0.43	-0.43	0.05	0.34	0.16	0.28	0.13	30	60	29.43	No	f	100	mix	yes	Post-partum Depression	Depression	bi	yes	7	2520	6	familiar	familiar	multi	North America	no	skin-to-skin contact	Other	results, mean scores, 1 week
1	1	1	1	1	2	Bigelow	Bigelow 2012 T2	T2	2012	Bigelow	2012	human-human	human-human	cortisol	cortisol	Physical health	Yes	0.07	0.07	0.05	0.23	0.1	0.24	0.16	30	60	29.43	No	f	100	mix	yes	Post-partum Depression	Depression	bi	yes	30	5280	29	familiar	familiar	multi	North America	no	skin-to-skin contact	Other	results, mean scores, 1 month
1	1	73	34	179	179	Billhult	Billhult 2008		2008	Billhult	2008	human-human	human-human	cortisol	cortisol	Physical health	Yes	-0.2	-0.19	0.18	10.67	26.59	5.22	28.56	11	11	NA	No	f	100	NA	yes	breast cancer	Cancer	uni	yes	10	200	24	unknown	unknown	multi	Europe	yes	massage	Massage
1	1	50	27	38	115	Ditzen	Ditzen 2007		2007	Ditzen	2007	human-human	human-human	cortisol	cortisol	Physical health	Yes	0.83	0.81	0.11	p = 0.014 (p = 0.05/3)	NA	NA	NA	17	22	26.17	No	f	100	m	no	NA	None	uni	NA	1	10	0	familiar	unknown	torso	Europe	yes	massage	Massage	results, p values, no interaction control
1	1	329	86	183	500	Dreisoerner	Dreisoerner 2021 C1	C1	2021	Dreisoerner	2021	human-human	human-human	cortisol	cortisol	Physical health	Yes	0.58	0.57	0.08	18.14	2.4	27.8	3.91	28	27	22.44	No	mix	68	mix	no	NA	None	uni	yes	1	0.33	0	familiar	unknown	multi	Europe	yes	self-touch	Other	table 3, heart rate and affect data could be asked for
1	1	329	86	184	501	Dreisoerner	Dreisoerner 2021 C2	C2	2021	Dreisoerner	2021	human-human	human-human	cortisol	cortisol	Physical health	Yes	0.38	0.37	0.08	21.66	2.29	27.8	3.91	27	27	22.3	No	mix	67	f	no	NA	None	bi	no	1	0.33	0	unknown	unknown	torso	Europe	yes	hug	Other	table 3, heart rate and affect data could be asked for
1	1	329	86	185	502	Dreisoerner	Dreisoerner 2021 C3	C3	2021	Dreisoerner	2021	human-human	human-human	cortisol	cortisol	Physical health	Yes	0.84	0.83	0.09	19.36	2.44	35.8	4.94	25	26	21.45	No	mix	80	mix	no	NA	None	uni	yes	1	0.33	0	familiar	unknown	multi	Europe	yes	self-touch	Other	Supplement Table A3 Time 5, SE
1	1	329	86	186	503	Dreisoerner	Dreisoerner 2021 C4	C4	2021	Dreisoerner	2021	human-human	human-human	cortisol	cortisol	Physical health	Yes	0.51	0.5	0.08	24.72	3.64	35.8	4.94	26	26	21.35	No	mix	46	f	no	NA	None	bi	no	1	0.33	0	unknown	unknown	torso	Europe	yes	hug	Other	Supplement Table A3 Time 5
1	1	8	6	9	15	Feldman	Feldman 2010		2010	Feldman	2010	human-human	human-human	cortisol	cortisol	Physical health	Yes	0.06	0.06	0.08	6.19	1.38	6.28	1.41	20	33	28.9	No	mix	NA	f	no	NA	None	bi	NA	1	2	0	familiar	unknown	NA	Asia	yes	child touch	Other	peak effect, table 1
1	1	10	8	11	20	Field	Field 2009		2009	Field	2009	human-human	human-human	cortisol	cortisol	Physical health	Yes	0.18	0.18	0.09	0.2	0.09	0.22	0.13	22	21	25.28	No	f	100	f	yes	Prenatal depression	Depression	uni	yes	5.2	104	41	unknown	NA	multi	North America	yes	massage	Massage	table 3
1	1	17	10	14	28	Field	Field 1997 T1	T1	1997	Field	1997	human-human	human-human	cortisol	cortisol	Physical health	Yes	0.7	0.67	0.21	1.1	0.4	1.5	0.7	10	10	9.8	No	mix	NA	f	yes	Rheumatoid Arthritis	Pain	uni	yes	1	15	0	familiar	NA	multi	North America	yes	massage	Massage	table 1
1	1	17	10	14	29	Field	Field 1997 T2	T2	1997	Field	1997	human-human	human-human	cortisol	cortisol	Physical health	Yes	0.57	0.55	0.21	0.7	0.6	1.1	0.8	10	10	9.8	No	mix	NA	f	yes	Rheumatoid Arthritis	Pain	uni	yes	30	450	29	familiar	NA	multi	North America	yes	massage	Massage	table 1
1	1	25	12	18	36	Field	Field 1996 T1	T1	1996	Field	1996	human-human	human-human	cortisol	cortisol	Physical health	Yes	0.73	0.72	0.09	1.6	0.5	2	0.6	26	24	26.3	No	mix	79.5	NA	no	NA	None	uni	yes	1	15	0	unknown	NA	multi	North America	yes	massage	Massage	table 2
1	1	25	12	18	37	Field	Field 1996 T2	T2	1996	Field	1996	human-human	human-human	cortisol	cortisol	Physical health	Yes	0.18	0.18	0.08	2	0.5	2.1	0.6	26	24	26.3	No	mix	79.5	NA	no	NA	None	uni	yes	10	150	34	unknown	NA	multi	North America	yes	massage	Massage	table 2
1	1	59	29	40	119	Garner	Garner 2008		2008	Garner	2008	human-human	human-human	cortisol	cortisol	Physical health	Yes	-1.92	-1.87	0.2	16.4	2.1	12.1	2.4	16	13	NA	No	mix	NA	f	yes	mixed	Other	uni	yes	4.3	86	4.6	unknown	unknown	multi	Oceania	no	massage	Massage	table 2
1	1	31	16	23	67	Hernandez-Reif	Hernandez-Reif 2004		2004	Hernandez-Reif	2004	human-human	human-human	cortisol	cortisol	Physical health	Yes	0.08	0.08	0.12	173	77	179	72	18	16	52.9	No	f	100	f	yes	breast cancer	Cancer	uni	yes	15	450	34	unknown	NA	multi	North America	yes	massage	Massage	table 3
1	1	146	50	101	234	Hernandez-Reif	Hernandez-Reif 2000 T1	T1	2000	Hernandez-Reif	2000	human-human	human-human	cortisol	cortisol	Physical health	Yes	0	0	0.13	1.2	0.5	1.2	0.5	15	15	51.6	No	mix	60	NA	yes	high blood pressure	Other	uni	yes	1	30	0	unknown	NA	multi	North America	yes	massage	Massage	table 2
1	1	146	50	101	235	Hernandez-Reif	Hernandez-Reif 2000 T2	T2	2000	Hernandez-Reif	2000	human-human	human-human	cortisol	cortisol	Physical health	Yes	0.36	0.35	0.13	1.2	0.6	1.4	0.5	15	15	51.6	No	mix	60	NA	yes	high blood pressure	Other	uni	yes	10	300	34	unknown	NA	multi	North America	yes	massage	Massage	table 2
1	1	147	51	102	241	Hernandez-Reif	Hernandez-Reif 2002		2002	Hernandez-Reif	2002	human-human	human-human	cortisol	cortisol	Physical health	Yes	0.37	0.35	0.25	218	36	254	132	8	8	58	No	mix	NA	NA	yes	parkinson	Neurological	uni	yes	10	300	34	unknown	NA	multi	North America	yes	massage	Massage	table 2
1	1	148	52	103	246	Hernandez-Reif	Hernandez-Reif 2001		2001	Hernandez-Reif	2001	human-human	human-human	cortisol	cortisol	Physical health	Yes	-0.39	-0.38	0.17	152	57	132	44	12	12	40	No	mix	58.3	NA	yes	chronic low back pain	Pain	uni	NA	10	300	34	unknown	NA	multi	North America	yes	massage	Massage	table 3
1	1	37	18	25	76	Khilnani	Khilnani 2003 T1	T1	2003	Khilnani	2003	human-human	human-human	cortisol	cortisol	Physical health	Yes	0	0	0.13	1,3	0.3	1.3	0.9	15	15	13	No	mix	NA	mix	yes	ADHD	Other	uni	yes	1	20	0	unknown	unknown	multi	North America	yes	massage	Massage	table 1
1	1	37	18	25	77	Khilnani	Khilnani 2003 T2	T2	2003	Khilnani	2003	human-human	human-human	cortisol	cortisol	Physical health	Yes	0.14	0.14	0.14	1.4	0.6	1.5	0.8	15	15	13	No	mix	NA	mix	yes	ADHD	Other	uni	yes	9	180	NA	unknown	unknown	multi	North America	yes	massage	Massage	table 1
1	1	171	56	114	267	Kim	Kim 2001		2001	Kim	2001	human-human	human-human	cortisol	cortisol	Physical health	Yes	0.37	0.37	0.07	12.99	5.51	14.9	4.9	29	30	57.42	No	mix	51.7	NA	yes	cataract surgery	Surgery	uni	yes	1	5	0	unknown	unknown	arm	Asia	no	hand massage	Massage	table 4, after massage
1	1	261	74	158	388	Kim	Kim 2016a		2016a	Kim	2016	human-human	human-human	cortisol	cortisol	Physical health	Yes	1.53	1.47	0.22	16.3	2	23.9	1.8	11	12	42.6	No	f	100	NA	no	NA	None	uni	yes	20	300	69	unknown	unknown	head	Asia	yes	massage	Massage	table 3, randomized is a bit unclear but I think it is a language thing; SDs are weird but no obvious error
1	1	261	74	159	389	Kim	Kim 2016b		2016b	Kim	2016	human-human	human-human	cortisol	cortisol	Physical health	Yes	1.6	1.54	0.23	15.3	2.2	23.9	1.8	11	12	42.84	No	f	100	NA	no	NA	None	uni	yes	20	500	69	unknown	unknown	head	Asia	yes	massage	Massage	table 3, randomized is a bit unclear but I think it is a language thing; SDs are weird but no obvious error
1	1	39	19	26	82	Leivadi	Leivadi 1999 T1	T1	1999	Leivadi	1999	human-human	human-human	cortisol	cortisol	Physical health	Yes	0.14	0.14	0.13	1	0.9	1.1	0.4	15	15	20.1	No	f	100	NA	no	NA	None	uni	yes	1	30	0	unknown	unknown	multi	Europe	yes	massage	Massage	table 1
1	1	39	19	26	83	Leivadi	Leivadi 1999 T2	T2	1999	Leivadi	1999	human-human	human-human	cortisol	cortisol	Physical health	Yes	0.11	0.11	0.13	1.1	1	1.2	0.8	15	15	20.1	No	f	100	NA	no	NA	None	uni	yes	10	300	34	unknown	unknown	multi	Europe	yes	massage	Massage	table 1
1	1	181	59	120	282	Lindgren	Lindgren 2013		2013	Lindgren	2013	human-human	human-human	cortisol	cortisol	Physical health	Yes	-0.3	-0.29	0.21	539.2	181.3	465.8	283.5	9	10	NA	No	NA	NA	NA	yes	aortic surgery	Surgery	uni	yes	1	60	0	unknown	unknown	multi	Europe	yes	massage	Massage	table 2, 1:30am group
1	1	304	80	165	410	Sumioka	Sumioka 2013		2013	Sumioka	2013	robot-human	human-object	cortisol	cortisol	Physical health	Yes	1.37	1.3	0.27	t = 2.9	NA	NA	NA	9	9	63.7	No	f	100	NA	no	NA	None	uni	no	1	15	0	unknown	unknown	torso	Asia	yes	hug	Other	results
1	1	333	88	175	434	Sumioka	Sumioka 2021		2021	Sumioka	2021	object-human	human-object	cortisol	cortisol	Physical health	Yes	0.57	0.55	0.17	0.94	0.09	1.12	0.1	13	11	20.26	No	mix	15.4	NA	yes	Autism	Neurological	uni	no	1	10	0	unknown	unknown	torso	Asia	yes	hug	Other	table 2, SEMs, it is within subject, but both groups are individually reported
1	1	301	77	162	402	Willemse	Willemse 2017		2017	Willemse	2017	robot-human	human-object	cortisol	cortisol	Physical health	Yes	0.82	0.8	0.11	-3.85	6.39	1	5.35	20	19	35.74	No	mix	65	NA	no	NA	None	uni	no	1	4	0	unknown	unknown	torso	Europe	yes	touch	Other	table 2, movies; not sure about direction of effect size
1	1	331	87	174	432	Yamazaki	Yamazaki 2016		2016	Yamazaki	2016	object-human	human-object	cortisol	cortisol	Physical health	Yes	-0.02	-0.02	0.14	1.7	0.96	1.63	0.89	15	14	64.53	No	mix	NA	NA	no	NA	None	uni	no	1	15	0	unknown	unknown	torso	Asia	yes	hug	Other	results
1	1	60	30	41	126	Ahles	Ahles 1999 T1	T1	1999	Ahles	1999	human-human	human-human	depression	depression (trait)	Mental health	Yes	0.19	0.19	0.12	7.43	1.59	8.88	2.19	16	18	41.83	No	mix	88	f	yes	cancer	Cancer	uni	yes	5	100	10.5	unknown	unknown	multi	North America	yes	massage	Massage	table 3
1	1	60	30	41	127	Ahles	Ahles 1999 T2	T2	1999	Ahles	1999	human-human	human-human	depression	depression (trait)	Mental health	Yes	-0.02	-0.02	0.12	7.75	1.53	7.66	0.97	16	18	41.83	No	mix	88	f	yes	cancer	Cancer	uni	yes	7.65	153	20	unknown	unknown	multi	North America	yes	massage	Massage	table 3
1	1	248	73	156	376	Albert	Albert 2009		2009	Albert	2009	human-human	human-human	depression	depression (trait)	Mental health	Yes	-0.11	-0.11	0.02	-0.49	2	-0.72	2.1	126	126	65	No	mix	29	NA	yes	heart disease	Other	uni	yes	2	60	4	unknown	unknown	multi	North America	yes	massage	Massage	table 3; not sure about the direction of the effect size
1	1	1	1	1	3	Bigelow	Bigelow 2012 T1	T1	2012	Bigelow	2012	human-human	human-human	depression	depression (trait)	Mental health	Yes	0.56	0.56	0.05	Avg ES 1,3	NA	NA	NA	30	60	29.43	No	f	100	mix	yes	Post-partum Depression	Depression	bi	yes	7	2520	6	familiar	familiar	multi	North America	no	skin-to-skin contact	Other	Edinburg depression, results, F value, 1 week
1	1	1	1	1	4	Bigelow	Bigelow 2012 T2	T2	2012	Bigelow	2012	human-human	human-human	depression	depression (trait)	Mental health	Yes	0.4	0.4	0.05	F = 3.20	NA	NA	NA	30	60	29.43	No	f	100	mix	yes	Post-partum Depression	Depression	bi	yes	30	5280	29	familiar	familiar	multi	North America	no	skin-to-skin contact	Other	Edinburg depression, results, F value, 1 month
1	1	74	35	180	182	Billhult	Billhult 2007		2007	Billhult	2007	human-human	human-human	depression	depression (trait)	Mental health	Yes	0.61	0.6	0.11	-0.7	2.8	0.6	1.22	19	20	51.8	No	f	100	NA	yes	breast cancer	Cancer	uni	yes	5	100	83	unknown	unknown	multi	Europe	yes	massage	Massage	results
1	1	4	4	4	9	Diego	Diego 2002		2002	Diego	2002	human-human	human-human	depression	depression (trait)	Mental health	Yes	0.33	0.32	0.2	11.4	12.1	15.1	10.6	10	10	39	No	mix	NA	NA	yes	Spinal-chord injury	Other	uni	NA	10	400	34	unknown	NA	multi	North America	yes	massage	Massage	table 1
1	1	94	39	72	192	Diego	Diego 2001		2001	Diego	2001	human-human	human-human	depression	depression (trait)	Mental health	Yes	0.75	0.72	0.18	15.16	8.75	22.16	9.78	12	12	17	No	mix	NA	NA	yes	HIV	Other	uni	yes	24	480	83	unknown	unknown	multi	North America	yes	massage	Massage	table 2
1	1	9	7	10	17	Feldman	Feldman 2002		2002	Feldman	2002	human-human	human-human	depression	depression (trait)	Mental health	Yes	0.48	0.48	0.03	6.68	5.55	9.05	4.27	73	73	29.35	No	f	100	mix	no	NA	None	uni	yes	14	1597.2	13	familiar	unknown	multi	Asia	no	kangaroo	Other	table 3
1	1	10	8	11	21	Field	Field 2009		2009	Field	2009	human-human	human-human	depression - CESD	depression (trait)	Mental health	Yes	0.13	0.13	0.09	Avg ES 28,29	NA	NA	NA	22	21	25.28	No	f	100	f	yes	Prenatal depression	Depression	uni	yes	5.2	104	41	unknown	NA	multi	North America	yes	massage	Massage	table 3
1	1	109	42	81	198	Field	Field 2002		2002	Field	2002	human-human	human-human	depression (CES-D)	depression (trait)	Mental health	Yes	0.6	0.57	0.21	12.3	9.5	17.1	5.3	10	10	50.9	No	mix	NA	NA	yes	fibromyalgia	Pain	uni	yes	10	300	34	unknown	unknown	multi	North America	yes	massage	Massage
1	1	121	46	87	223	Field	Field 2011		2011	Field	2011	human-human	human-human	depression	depression (trait)	Mental health	Yes	0.95	0.94	0.05	12.31	4.89	20.12	10.51	41	41	26.6	No	f	100	NA	yes	prenatal depression	Depression	uni	yes	24	480	83	unknown	NA	multi	North America	yes	massage	Massage	table 1, massage vs. yoga, last day
1	1	22	11	15	32	Field	Field 2009		2009	Field	2009	human-human	human-human	depression	depression (trait)	Mental health	Yes	0.73	0.73	0.03	14.8	8.5	21.5	10	88	61	26.2	No	f	100	mix	yes	depression	Depression	uni	yes	24	480	83	familiar	familiar	multi	North America	yes	massage	Massage	table 2
1	1	59	29	40	120	Garner	Garner 2008		2008	Garner	2008	human-human	human-human	depression	depression (trait)	Mental health	Yes	-0.5	-0.49	0.13	18.6	2.4	17.3	2.8	18	14	20.55	No	mix	44.4	f	yes	mixed	Other	uni	yes	4.3	86	4.6	unknown	unknown	multi	Oceania	no	massage	Massage	table 2, times are a bit guessed...
1	1	30	15	22	56	Hernandez-Reif	Hernandez-Reif 1998		1998	Hernandez-Reif	1998	human-human	human-human	depression	depression (trait)	Mental health	Yes	0.4	0.39	0.17	50.7	10.7	55	11	12	12	39.9	No	NA	NA	NA	yes	migraine	Pain	uni	yes	9	270	34	unknown	NA	head	North America	yes	massage	Massage	table 1
1	1	31	16	23	68	Hernandez-Reif	Hernandez-Reif 2004		2004	Hernandez-Reif	2004	human-human	human-human	depression	depression (trait)	Mental health	Yes	0.43	0.42	0.12	7	6	11	12	18	16	52.9	No	f	100	f	yes	breast cancer	Cancer	uni	yes	15	450	34	unknown	NA	multi	North America	yes	massage	Massage	table 3, SCL90
1	1	146	50	101	236	Hernandez-Reif	Hernandez-Reif 2000		2000	Hernandez-Reif	2000	human-human	human-human	depression	depression (trait)	Mental health	Yes	0.75	0.73	0.15	Avg ES 420,421	NA	NA	NA	15	15	51.6	No	mix	60	NA	yes	high blood pressure	Other	uni	yes	10	300	34	unknown	NA	multi	North America	yes	massage	Massage	table 2, CESD
1	1	148	52	103	247	Hernandez-Reif	Hernandez-Reif 2001a		2001a	Hernandez-Reif	2001	human-human	human-human	depression	depression (trait)	Mental health	Yes	0.78	0.75	0.18	9.4	7.3	18.4	14.5	12	12	40	No	mix	58.3	NA	yes	chronic low back pain	Pain	uni	NA	10	300	34	unknown	NA	multi	North America	yes	massage	Massage	table 3, SCL-90
1	1	149	53	104	258	Hernandez-Reif	Hernandez-Reif 2001b		2001b	Hernandez-Reif	2001	human-human	human-human	depression	depression (trait)	Mental health	Yes	0.47	0.46	0.1	-6.5	10.2	-0.8	13.8	22	20	53.5	No	f	100	NA	yes	breast cancer	Cancer	uni	yes	15	450	34	unknown	NA	multi	North America	NA	massage	Massage	table 2, SCL-90
1	1	173	57	115	273	Krohn	Krohn 2011		2011	Krohn	2011	human-human	human-human	depression	depression (trait)	Mental health	Yes	1.39	1.35	0.16	F = 10.073	NA	NA	NA	16	13	59.68	No	f	100	NA	yes	breast cancer	Cancer	uni	yes	10	300	34	unknown	unknown	multi	Europe	yes	massage	Massage	results, T2, variance calculated from F value
1	1	55	28	39	117	O'Higgins	O'Higgins 2008		2008	O'Higgins	2008	human-object	human-object	depression	depression (trait)	Mental health	Yes	0.33	0.33	0.06	9.29	3.47	11	6.43	31	31	NA	No	f	100	NA	yes	postnatal depression	Depression	uni	no	4	240	NA	unknown	unknown	arm	Europe	yes	massage	Massage	table 1
1	1	209	65	136	315	Oliveira	Oliveira 2012 C1 T1	C1 T1	2012	Oliveira	2012	human-human	human-human	depression	depression (trait)	Mental health	Yes	0.95	0.92	0.15	8.7	6.4	14.9	6.6	15	15	NA	No	f	100	NA	no	NA	None	uni	yes	16	960	59	unknown	unknown	multi	South America	yes	massage	Massage	table 2
1	1	209	65	137	316	Oliveira	Oliveira 2012 C2 T1	C2 T1	2012	Oliveira	2012	human-human	human-human	depression	depression (trait)	Mental health	Yes	0.37	0.36	0.14	12.2	8	14.9	6.6	14	15	NA	No	f	100	NA	no	NA	None	uni	yes	16	960	59	unknown	unknown	multi	South America	yes	passive movement	Other	table 2
1	1	209	65	136	317	Oliveira	Oliveira 2012 C1 T2	C1 T2	2012	Oliveira	2012	human-human	human-human	depression	depression (trait)	Mental health	Yes	1.42	1.38	0.17	6.4	5.6	15,4	7	15	15	NA	No	f	100	NA	no	NA	None	uni	yes	32	1920	119	unknown	unknown	multi	South America	yes	massage	Massage	table 2
1	1	209	65	137	318	Oliveira	Oliveira 2012 C2 T2	C2 T2	2012	Oliveira	2012	human-human	human-human	depression	depression (trait)	Mental health	Yes	0.63	0.61	0.14	10.9	7.4	15,4	7	14	15	NA	No	f	100	NA	no	NA	None	uni	yes	32	1920	119	unknown	unknown	multi	South America	yes	passive movement	Other	table 2
1	1	221	68	142	347	Rodriguez-Mansilla	Rodriguez-Mansilla 2014 C1 T1	C1 T1	2014	Rodriguez-Mansilla	2014	human-human	human-human	depression	depression (trait)	Mental health	Yes	1.47	1.44	0.14	5.1	2.1	7.6	1.1	19	17	NA	No	mix	NA	NA	yes	dementia	Neurological	uni	yes	20	400	29	unknown	familiar	multi	Europe	yes	massage	Massage	massage, table 1 (measurement 1), moderate
1	1	221	68	143	348	Rodriguez-Mansilla	Rodriguez-Mansilla 2014 C2 T1	C2 T1	2014	Rodriguez-Mansilla	2014	human-human	human-human	depression	depression (trait)	Mental health	Yes	2.4	2.35	0.19	4.4	1.5	7.6	1.1	20	17	NA	No	mix	NA	NA	yes	dementia	Neurological	uni	yes	20	400	29	unknown	familiar	head	Europe	yes	acupressure	Other	ear acupressure, table 1 (measurement 1), moderate
1	1	221	68	144	349	Rodriguez-Mansilla	Rodriguez-Mansilla 2014 C3 T1	C3 T1	2014	Rodriguez-Mansilla	2014	human-human	human-human	depression	depression (trait)	Mental health	Yes	0	0	0.12	7.2	1.4	7.2	1.2	16	18	NA	No	mix	NA	NA	yes	dementia	Neurological	uni	yes	20	400	29	unknown	familiar	multi	Europe	yes	massage	Massage	massage, table 1 (measurement 1), severe
1	1	221	68	145	350	Rodriguez-Mansilla	Rodriguez-Mansilla 2014 C4 T1	C4 T1	2014	Rodriguez-Mansilla	2014	human-human	human-human	depression	depression (trait)	Mental health	Yes	0.68	0.67	0.11	6.15	1.8	7.2	1.2	20	18	NA	No	mix	NA	NA	yes	dementia	Neurological	uni	yes	20	400	29	unknown	familiar	head	Europe	yes	acupressure	Other	ear acupressure, table 1 (measurement 1), severe
1	1	221	68	142	351	Rodriguez-Mansilla	Rodriguez-Mansilla 2014 C1 T2	C1 T2	2014	Rodriguez-Mansilla	2014	human-human	human-human	depression	depression (trait)	Mental health	Yes	2.04	1.99	0.17	4.6	2.2	8.1	0.9	19	17	NA	No	mix	NA	NA	yes	dementia	Neurological	uni	yes	40	800	58	unknown	familiar	multi	Europe	yes	massage	Massage	massage, table 1 (measurement 2), moderate
1	1	221	68	143	352	Rodriguez-Mansilla	Rodriguez-Mansilla 2014 C2 T2	C2 T2	2014	Rodriguez-Mansilla	2014	human-human	human-human	depression	depression (trait)	Mental health	Yes	2.69	2.63	0.21	4	1.9	8.1	0.9	20	17	NA	No	mix	NA	NA	yes	dementia	Neurological	uni	yes	40	800	58	unknown	familiar	head	Europe	yes	acupressure	Other	ear acupressure, table 1 (measurement 2), moderate
1	1	221	68	144	353	Rodriguez-Mansilla	Rodriguez-Mansilla 2014 C3 T2	C3 T2	2014	Rodriguez-Mansilla	2014	human-human	human-human	depression	depression (trait)	Mental health	Yes	1.11	1.08	0.14	6.4	1.4	7.9	1.3	16	18	NA	No	mix	NA	NA	yes	dementia	Neurological	uni	yes	40	800	58	unknown	familiar	multi	Europe	yes	massage	Massage	massage, table 1 (measurement 2), severe
1	1	221	68	145	354	Rodriguez-Mansilla	Rodriguez-Mansilla 2014 C4 T2	C4 T2	2014	Rodriguez-Mansilla	2014	human-human	human-human	depression	depression (trait)	Mental health	Yes	1.61	1.58	0.14	5.45	1.7	7.9	1.3	20	18	NA	No	mix	NA	NA	yes	dementia	Neurological	uni	yes	40	800	58	unknown	familiar	head	Europe	yes	acupressure	Other	ear acupressure, table 1 (measurement 2), severe
1	1	221	68	142	355	Rodriguez-Mansilla	Rodriguez-Mansilla 2014 C1 T3	C1 T3	2014	Rodriguez-Mansilla	2014	human-human	human-human	depression	depression (trait)	Mental health	Yes	2.27	2.22	0.18	4.2	2.3	8.3	1	19	17	NA	No	mix	NA	NA	yes	dementia	Neurological	uni	yes	60	1200	87	unknown	familiar	multi	Europe	yes	massage	Massage	massage, table 1 (measurement 3), moderate
1	1	221	68	143	356	Rodriguez-Mansilla	Rodriguez-Mansilla 2014 C2 T3	C2 T3	2014	Rodriguez-Mansilla	2014	human-human	human-human	depression	depression (trait)	Mental health	Yes	3.09	3.02	0.24	3.5	1.9	8.3	1	20	17	NA	No	mix	NA	NA	yes	dementia	Neurological	uni	yes	60	1200	87	unknown	familiar	head	Europe	yes	acupressure	Other	ear acupressure, table 1 (measurement 3, moderate
1	1	221	68	144	357	Rodriguez-Mansilla	Rodriguez-Mansilla 2014 C3 T3	C3 T3	2014	Rodriguez-Mansilla	2014	human-human	human-human	depression	depression (trait)	Mental health	Yes	2	1.95	0.18	5.9	1.3	8.3	1.1	16	18	NA	No	mix	NA	NA	yes	dementia	Neurological	uni	yes	60	1200	87	unknown	familiar	multi	Europe	yes	massage	Massage	massage, table 1 (measurement 3), severe
1	1	221	68	145	358	Rodriguez-Mansilla	Rodriguez-Mansilla 2014 C4 T3	C4 T3	2014	Rodriguez-Mansilla	2014	human-human	human-human	depression	depression (trait)	Mental health	Yes	2.06	2.02	0.16	4.65	2.2	8.3	1.1	20	18	NA	No	mix	NA	NA	yes	dementia	Neurological	uni	yes	60	1200	87	unknown	familiar	head	Europe	yes	acupressure	Other	ear acupressure, table 1 (measurement 3), severe
1	1	60	30	41	128	Ahles	Ahles 1999 T1	T1	1999	Ahles	1999	human-human	human-human	diastolic BP	diastolic BP	Physical health	Yes	0.69	0.67	0.13	-4.75	1.76	-0.59	1.22	16	17	NA	No	mix	88	f	yes	cancer	Cancer	uni	yes	2	40	6	unknown	unknown	multi	North America	yes	massage	Massage	table 2, Helena used SEs
1	1	60	30	41	129	Ahles	Ahles 1999 T2	T2	1999	Ahles	1999	human-human	human-human	diastolic BP	diastolic BP	Physical health	Yes	0.19	0.19	0.12	-3.31	3.73	-1.25	1.14	16	17	NA	No	mix	88	f	yes	cancer	Cancer	uni	yes	5	100	13	unknown	unknown	multi	North America	yes	massage	Massage	table 2
1	1	60	30	41	130	Ahles	Ahles 1999 T3	T3	1999	Ahles	1999	human-human	human-human	diastolic BP	diastolic BP	Physical health	Yes	0.44	0.43	0.12	-2.13	2.31	1.07	1.32	16	17	NA	No	mix	88	f	yes	cancer	Cancer	uni	yes	7.65	153	20	unknown	unknown	multi	North America	yes	massage	Massage	table 2
1	1	248	73	156	377	Albert	Albert 2009 T1	T1	2009	Albert	2009	human-human	human-human	diastolic blood pressure	diastolic BP	Physical health	Yes	0.28	0.28	0.02	p=.03	NA	NA	NA	126	126	65	No	mix	29	NA	yes	heart surgery	Surgery	uni	yes	1	30	2	unknown	unknown	multi	North America	yes	massage	Massage	postoperative scores; table 3; results
1	1	248	73	156	378	Albert	Albert 2009 T2	T2	2009	Albert	2009	human-human	human-human	diastolic blood pressure	diastolic BP	Physical health	Yes	0.07	0.07	0.02	p=.6	NA	NA	NA	126	126	65	No	mix	29	NA	yes	heart surgery	Surgery	uni	yes	2	60	4	unknown	unknown	multi	North America	yes	massage	Massage	postoperative scores; table 3; results
1	1	68	31	47	153	Bauer	Bauer 2010 T1	T1	2010	Bauer	2010	human-human	human-human	diastolic BP	diastolic BP	Physical health	Yes	0.11	0.11	0.04	-0.8	7.8	0.2	10.3	62	51	65.45	No	mix	32	NA	yes	cardiac surgery	Surgery	uni	yes	1	20	0	unknown	unknown	multi	North America	yes	massage	Massage	table 4
1	1	68	31	47	154	Bauer	Bauer 2010 T2	T2	2010	Bauer	2010	human-human	human-human	diastolic BP	diastolic BP	Physical health	Yes	0.13	0.13	0.04	-1.8	9.5	-0.6	8.3	62	51	65.45	No	mix	32	NA	yes	cardiac surgery	Surgery	uni	yes	2	40	2	unknown	unknown	multi	North America	yes	massage	Massage	table 4
1	1	262	75	160	397	Bennett	Bennett 2015		2015	Bennett	2015	human-human	human-human	diastolic BP	diastolic BP	Physical health	Yes	-0.83	-0.81	0.12	65.98	6.56	60.63	6.36	18	18	21.36	No	mix	78	NA	no	NA	None	uni	yes	1	90	0	unknown	unknown	multi	Asia	yes	massage	Massage	table 3
1	1	71	32	51	167	Berretz	Berretz 2021 C1	C1	2021	Berretz	2021	human-human	human-human	diastolic BP	diastolic BP	Physical health	Yes	-0.28	-0.27	0.1	81.24	14.86	77.9	7.56	21	19	22.3	No	f	100	m	no	NA	None	bi	no	1	0.33	0	familiar	unknown	torso	Europe	yes	hug	Other	table 3
1	1	71	32	52	168	Berretz	Berretz 2021 C2	C2	2021	Berretz	2021	human-human	human-human	diastolic BP	diastolic BP	Physical health	Yes	-0.43	-0.42	0.11	96.78	13.26	91	13.72	18	18	22.3	No	m	0	f	no	NA	None	bi	no	1	0.33	0	familiar	unknown	torso	Europe	yes	hug	Other	table 3
1	1	72	33	53	175	Billhult	Billhult 2008		2008	Billhult	2008	human-human	human-human	diastolic BP	diastolic BP	Physical health	Yes	0.69	0.67	0.14	p = .07	NA	NA	NA	15	15	62	No	f	100	NA	yes	breast cancer	Cancer	uni	yes	1	45	0	unknown	unknown	multi	Europe	yes	massage	Massage	results
1	1	130	47	90	225	Givi	Givi 2013		2013	Givi	2013	human-human	human-human	diastolic BP	diastolic BP	Physical health	Yes	1.65	1.62	0.11	76.32	3.77	81.36	2.13	25	25	NA	No	f	100	NA	no	NA	None	uni	yes	10	125	24	unknown	unknown	multi	Asia	yes	massage	Massage	table 2
1	1	137	48	98	227	Grewen	Grewen 2003		2003	Grewen	2003	human-human	human-human	blood pressure (diastolic)	diastolic BP	Physical health	Yes	0.45	0.45	0.02	F=9,36, p=0,003	NA	NA	NA	100	85	31.58	No	mix	50	mix	no	NA	None	bi	NA	1	10.33	0	familiar	unknown	multi	Europe	yes	hugging, close contact	Other
1	1	47	24	35	108	Hattan	Hattan 2002		2002	Hattan	2002	human-human	human-human	diastolic BP	diastolic BP	Physical health	Yes	0	0	0.22	-4.22	7.05	-4.22	1.61	9	9	NA	No	mix	NA	NA	yes	Cardiac surgery	Surgery	uni	NA	1	20	0	unknown	unknown	leg	Europe	yes	massage	Massage	table 3
1	1	146	50	101	237	Hernandez-Reif	Hernandez-Reif 2000 T1	T1	2000	Hernandez-Reif	2000	human-human	human-human	diastolic BP	diastolic BP	Physical health	Yes	0.61	0.59	0.14	Avg ES 416,418	NA	NA	NA	15	15	51.6	No	mix	60	NA	yes	high blood pressure	Other	uni	yes	1	30	0	unknown	NA	multi	North America	yes	massage	Massage	table 2
1	1	146	50	101	238	Hernandez-Reif	Hernandez-Reif 2000 T2	T2	2000	Hernandez-Reif	2000	human-human	human-human	diastolic BP	diastolic BP	Physical health	Yes	0.57	0.55	0.14	Avg ES 417,419	NA	NA	NA	15	15	51.6	No	mix	60	NA	yes	high blood pressure	Other	uni	yes	10	300	34	unknown	NA	multi	North America	yes	massage	Massage	table 2
1	1	171	56	114	268	Kim	Kim 2001		2001	Kim	2001	human-human	human-human	distolic blood pressure	diastolic BP	Physical health	Yes	0.1	0.1	0.07	79.14	11.02	80.33	13.25	29	30	57.42	No	mix	51.7	NA	yes	cataract surgery	Surgery	uni	yes	1	5	0	unknown	unknown	arm	Asia	no	hand massage	Massage	table 3, after massage
1	1	261	74	158	390	Kim	Kim 2016a		2016a	Kim	2016	human-human	human-human	diastolic BP	diastolic BP	Physical health	Yes	1.25	1.2	0.21	89.6	2.6	98.9	2	11	12	42.6	No	f	100	NA	no	NA	None	uni	yes	20	300	69	unknown	unknown	head	Asia	yes	massage	Massage	table 4; SDs are weird but no obvious error
1	1	261	74	159	391	Kim	Kim 2016b		2016b	Kim	2016	human-human	human-human	diastolic BP	diastolic BP	Physical health	Yes	1.98	1.91	0.26	84.8	2.4	98.9	2	11	12	42.84	No	f	100	NA	no	NA	None	uni	yes	20	500	69	unknown	unknown	head	Asia	yes	massage	Massage	table 4; SDs are weird but no obvious error
1	1	181	59	120	283	Lindgren	Lindgren 2013		2013	Lindgren	2013	human-human	human-human	diastolic blood pressure	diastolic BP	Physical health	Yes	-0.19	-0.18	0.2	67.9	15.7	65.1	13.4	10	10	65.9	No	NA	NA	NA	yes	aortic surgery	Surgery	uni	yes	1	60	0	unknown	unknown	multi	Europe	yes	massage	Massage	table 2, 1:30am group
1	1	195	61	128	298	Mok	Mok 2004		2004	Mok	2004	human-human	human-human	diastolic blood pressure	diastolic BP	Physical health	Yes	1.72	1.71	0.05	68.5	5.87	78.4	5.64	51	51	73.2	No	mix	NA	NA	yes	stroke	Neurological	uni	yes	7	70	6	NA	unknown	torso	Asia	yes	massage	Massage	table 2
1	1	199	62	130	302	Moyle	Moyle 2014		2014	Moyle	2014	human-human	human-human	diastolic blood pressure	diastolic BP	Physical health	Yes	-0.91	-0.9	0.08	-2.38	1.14	-3.38	1.07	25	28	86.53	No	mix	NA	NA	yes	dementia	Neurological	uni	yes	15	150	20	unknown	familiar	leg	Oceania	yes	massage	Massage	table 1; not sure about the direction of the effect size
1	1	212	67	139	452	Preyde	Preyde 2000 C1	C1	2000	Preyde	2000	human-human	human-human	disability	disability	Physical health	yes	1.03	1.01	0.1	2.36	2.8	6.82	5.6	25	22	48.13	No	mix	56	NA	yes	back pain	Pain	uni	NA	6	195	29	unknown	unknown	multi	North America	yes	massage	Massage	table 3, RDQ, comprehensive massage vs exercise
1	1	212	67	140	453	Preyde	Preyde 2000 C2	C2	2000	Preyde	2000	human-human	human-human	disability	disability	Physical health	yes	1.07	1.05	0.09	3.44	2.8	6.85	3.5	25	26	44.15	No	mix	56	NA	yes	back pain	Pain	uni	NA	6	195	29	unknown	unknown	multi	North America	yes	massage	Massage	table 3, RDQ, soft tissue vs laser
1	1	109	42	81	454	Field	Field 2002		2002	Field	2002	human-human	human-human	disease assessment	disease assessment	Physical health	yes	0.67	0.64	0.21	1.7	0.9	2.3	0.9	10	10	50.9	No	mix	NA	NA	yes	fibromyalgia	Pain	uni	yes	10	300	34	unknown	unknown	multi	North America	yes	massage	Massage
1	1	235	70	151	455	Suzuki	Suzuki 2010		2010	Suzuki	2010	human-human	human-human	emotional function (GBS)	emotional function (GBS)	Mental health	yes	0.1	0.1	0.14	11.5	6.35	10.93	5.54	14	14	88.35	No	mix	71.4	NA	yes	dementia	Neurological	uni	yes	24.65	739.3	41	unknown	unknown	multi	Asia	NA	massage	Massage	table 2
1	1	60	30	41	131	Ahles	Ahles 1999 T1	T1	1999	Ahles	1999	human-human	human-human	fatigue	fatigue	Physical health	Yes	0.73	0.71	0.13	-1.94	0.41	-0.47	0.59	16	17	NA	No	mix	88	f	yes	cancer	Cancer	uni	yes	2	40	3.5	unknown	unknown	multi	North America	yes	massage	Massage	table 2
1	1	60	30	41	132	Ahles	Ahles 1999 T2	T2	1999	Ahles	1999	human-human	human-human	fatigue	fatigue	Physical health	Yes	-0.35	-0.34	0.12	-0.56	0.46	-1.13	0.36	16	17	NA	No	mix	88	f	yes	cancer	Cancer	uni	yes	5	100	10.5	unknown	unknown	multi	North America	yes	massage	Massage	table 2
1	1	60	30	41	133	Ahles	Ahles 1999 T3	T3	1999	Ahles	1999	human-human	human-human	fatigue	fatigue	Physical health	Yes	0.78	0.76	0.13	-1.71	0.55	-0.33	0.33	16	17	NA	No	mix	88	f	yes	cancer	Cancer	uni	yes	7.65	153	20	unknown	unknown	multi	North America	yes	massage	Massage	table 2
1	1	248	73	156	379	Albert	Albert 2009		2009	Albert	2009	human-human	human-human	fatigue	fatigue	Physical health	Yes	0.03	0.03	0.02	-0.69	7.5	-0.46	8	126	126	65	No	mix	29	NA	yes	heart surgery	Surgery	uni	yes	2	60	4	unknown	unknown	multi	North America	yes	massage	Massage	table 3; results; difference between postoperative scores and preoperative scores, so larger difference between the two means better response to massage
1	1	109	42	81	199	Field	Field 2002		2002	Field	2002	human-human	human-human	fatigue	fatigue	Physical health	Yes	0.98	0.94	0.22	4.4	3.1	7.4	3	10	10	50.9	No	mix	NA	NA	yes	fibromyalgia	Pain	uni	yes	10	300	34	unknown	unknown	multi	North America	yes	massage	Massage
1	1	166	55	111	265	Karagozoglu	Karagozoglu 2013		2013	Karagozoglu	2013	human-human	human-human	fatigue	fatigue	Physical health	Yes	-0.24	-0.24	0.1	44.5	23.1	39.55	17.67	20	20	49.97	No	mix	55	NA	yes	cancer	Cancer	uni	yes	1	67.5	0	unknown	unknown	torso	Asia	no	massage	Massage	table 4, right after
1	1	178	58	118	278	Listing	Listing 2009		2009	Listing	2009	human-human	human-human	fatigue (GBB)	fatigue	Physical health	Yes	0.36	0.36	0.06	Avg ES 488,489	NA	NA	NA	44	28	NA	No	f	100	f	yes	breast cancer	Cancer	uni	yes	10	300	34	unknown	unknown	multi	Europe	yes	massage	Massage	table 5, Children received 2 15 min. massages once or twice a week. The amount of weeks depended on when they were discharged, so it differed per child
1	1	202	63	132	305	Negahban	Negahban 2013 C1	C1	2013	Negahban	2013	human-human	human-human	fatigue	fatigue	Physical health	Yes	1.82	1.76	0.24	8.08	7.58	-3	4.11	12	12	36.58	No	mix	83	NA	yes	multiple sclerosis	Neurological	uni	yes	15	450	20	unknown	NA	multi	Asia	yes	massage	Massage	table 3
1	1	202	63	133	306	Negahban	Negahban 2013 C2	C2	2013	Negahban	2013	human-human	human-human	fatigue	fatigue	Physical health	Yes	-0.15	-0.14	0.17	9.41	10.63	10.75	7.27	12	12	36.67	No	mix	83	NA	yes	multiple sclerosis	Neurological	uni	yes	15	450	20	unknown	NA	multi	Asia	yes	massage	Massage	table 3; exercise as control group
1	1	205	64	134	309	Nunes	Nunes 2016		2016	Nunes	2016	human-human	human-human	fatigue	fatigue	Physical health	Yes	1.51	1.49	0.07	-15	14	0	1	37	37	38	No	mix	8	NA	no	NA	None	uni	yes	1	7	0	unknown	unknown	leg	South America	yes	massage	Massage	table 2
1	1	211	66	138	327	Pope	Pope 1994		1994	Pope	1994	human-human	human-human	fatigue	fatigue	Physical health	Yes	0.53	0.52	0.08	19.9	34.8	-1.5	45.5	29	24	NA	No	mix	NA	NA	yes	back pain	Pain	uni	yes	9	135	20	unknown	unknown	torso	North America	yes	massage	Massage	table 3
1	1	48	25	36	456	Eaton	Eaton 1986 T1	T1	1986	Eaton	1986	human-human	human-human	food intake	food intake	Physical health	yes	0.87	0.85	0.1	730	114	555	259	21	21	85.15	No	mix	95	NA	yes	chronic organic brain syndrom	Other	uni	NA	1	1	0	unknown	unknown	arm	North America	yes	gentle touch	Other	table 1
1	1	48	25	36	457	Eaton	Eaton 1986 T2	T2	1986	Eaton	1986	human-human	human-human	food intake	food intake	Physical health	yes	0.55	0.54	0.1	751	128	672	159	21	21	85.15	No	mix	95	NA	yes	chronic organic brain syndrom	Other	uni	NA	2	2	1	unknown	unknown	arm	North America	yes	gentle touch	Other	table 1
1	1	48	25	36	458	Eaton	Eaton 1986 T3	T3	1986	Eaton	1986	human-human	human-human	food intake	food intake	Physical health	yes	0.33	0.32	0.1	669	152	621	143	21	21	85.15	No	mix	95	NA	yes	chronic organic brain syndrom	Other	uni	NA	3	3	2	unknown	unknown	arm	North America	yes	gentle touch	Other	table 1
1	1	48	25	36	459	Eaton	Eaton 1986 T4	T4	1986	Eaton	1986	human-human	human-human	food intake	food intake	Physical health	yes	1.4	1.37	0.12	764	112	547	188	21	21	85.15	No	mix	95	NA	yes	chronic organic brain syndrom	Other	uni	NA	4	4	3	unknown	unknown	arm	North America	yes	gentle touch	Other	table 1
1	1	48	25	36	460	Eaton	Eaton 1986 T5	T5	1986	Eaton	1986	human-human	human-human	food intake	food intake	Physical health	yes	1.51	1.48	0.12	762	104	562	156	21	21	85.15	No	mix	95	NA	yes	chronic organic brain syndrom	Other	uni	NA	5	5	4	unknown	unknown	arm	North America	yes	gentle touch	Other	table 1
1	1	60	30	41	134	Ahles	Ahles 1999 T1	T1	1999	Ahles	1999	human-human	human-human	pulse	heart rate	Physical health	Yes	-0.11	-0.11	0.12	0.13	2.22	-0.82	2.09	16	17	NA	No	mix	88	f	yes	cancer	Cancer	uni	yes	2	40	3.5	unknown	unknown	multi	North America	yes	massage	Massage	table 2
1	1	60	30	41	135	Ahles	Ahles 1999 T2	T2	1999	Ahles	1999	human-human	human-human	pulse	heart rate	Physical health	Yes	0.45	0.44	0.12	-7	2.4	-2.56	2.57	16	17	NA	No	mix	88	f	yes	cancer	Cancer	uni	yes	5	100	10.5	unknown	unknown	multi	North America	yes	massage	Massage	table 2
1	1	60	30	41	136	Ahles	Ahles 1999 T3	T3	1999	Ahles	1999	human-human	human-human	pulse	heart rate	Physical health	Yes	0.63	0.61	0.12	-7.2	2.56	-1.07	2.37	16	17	NA	No	mix	88	f	yes	cancer	Cancer	uni	yes	7.65	153	20	unknown	unknown	multi	North America	yes	massage	Massage	table 2
1	1	248	73	156	380	Albert	Albert 2009 T1	T1	2009	Albert	2009	human-human	human-human	heart rate	heart rate	Physical health	Yes	0.16	0.16	0.02	p=.2	NA	NA	NA	126	126	65	No	mix	29	NA	yes	heart surgery	Surgery	uni	yes	1	30	2	unknown	unknown	multi	North America	yes	massage	Massage	postoperative scores; table 3; results
1	1	248	73	156	381	Albert	Albert 2009 T2	T2	2009	Albert	2009	human-human	human-human	heart rate	heart rate	Physical health	Yes	0.13	0.13	0.02	p=.3	NA	NA	NA	126	126	65	No	mix	29	NA	yes	heart surgery	Surgery	uni	yes	2	60	4	unknown	unknown	multi	North America	yes	massage	Massage	postoperative scores; table 3; results
1	1	68	31	47	155	Bauer	Bauer 2010 T1	T1	2010	Bauer	2010	human-human	human-human	heart rate	heart rate	Physical health	Yes	0.23	0.23	0.04	-0.5	6	1.3	9.3	62	51	65.45	No	mix	32	NA	yes	cardiac surgery	Surgery	uni	yes	1	20	0	unknown	unknown	multi	North America	yes	massage	Massage	table 4
1	1	68	31	47	156	Bauer	Bauer 2010 T2	T2	2010	Bauer	2010	human-human	human-human	heart rate	heart rate	Physical health	Yes	0	0	0.04	-0.6	6.6	-0.6	7.1	62	51	65.45	No	mix	32	NA	yes	cardiac surgery	Surgery	uni	yes	2	40	2	unknown	unknown	multi	North America	yes	massage	Massage	table 4
1	1	262	75	160	398	Bennett	Bennett 2015		2015	Bennett	2015	human-human	human-human	heart rate	heart rate	Physical health	Yes	-0.61	-0.6	0.12	68.04	6.5	64.48	5.18	18	18	21.36	No	mix	78	NA	no	NA	None	uni	yes	1	90	0	unknown	unknown	multi	Asia	yes	massage	Massage	table 3
1	1	72	33	53	176	Billhult	Billhult 2008		2008	Billhult	2008	human-human	human-human	heart rate	heart rate	Physical health	Yes	0.79	0.77	0.14	p = .04	NA	NA	NA	15	15	62	No	f	100	NA	yes	breast cancer	Cancer	uni	yes	1	45	0	unknown	unknown	multi	Europe	yes	massage	Massage	figure 3
1	1	338	90	177	437	Cabibhan	Cabibhan 2017 C1	C1	2017	Cabibhan	2017	human-human	human-human	heart rate	heart rate	Physical health	Yes	1	0.96	0.22	-0.85	0.56	0.38	1.65	10	10	NA	No	m	0	NA	no	NA	None	uni	no	1	8.9	0	familiar	unknown	arm	Asia	NA	touch	Other	results, probably randomized control
1	1	338	90	182	438	Cabibhan	Cabibhan 2017 C2	C2	2017	Cabibhan	2017	object-human	human-object	heart rate	heart rate	Physical health	Yes	1.62	1.55	0.27	-1.65	0.64	0.38	1.65	10	10	NA	No	m	0	NA	no	NA	None	uni	no	1	8.9	0	unknown	unknown	arm	Asia	NA	stimulation	Other
1	1	50	27	38	116	Ditzen	Ditzen 2007		2007	Ditzen	2007	human-human	human-human	heart rate	heart rate	Physical health	Yes	0.84	0.82	0.13	p = 0.023 (p = 0.07/3)	NA	NA	NA	15	18	26.17	No	f	100	m	no	NA	None	uni	NA	1	10	0	familiar	unknown	torso	Europe	yes	massage	Massage	results, p values, social support control
1	1	329	86	183	504	Dreisoerner	Dreisoerner 2021 C1	C1	2021	Dreisoerner	2021	human-human	human-human	heart rate	heart rate	Physical health	Yes	-0.26	-0.26	0.07	106.68	4.21	101.39	3.5	28	27	22.44	No	mix	68	mix	no	NA	None	uni	yes	1	0.33	0	familiar	unknown	multi	Europe	yes	self-touch	Other	Supplement Table A3 Time 5
1	1	329	86	184	505	Dreisoerner	Dreisoerner 2021 C2	C2	2021	Dreisoerner	2021	human-human	human-human	heart rate	heart rate	Physical health	Yes	0.31	0.31	0.07	95.41	3.99	101.39	3.5	27	27	22.3	No	mix	67	f	no	NA	None	bi	no	1	0.33	0	unknown	unknown	torso	Europe	yes	hug	Other	Supplement Table A3 Time 5
1	1	329	86	185	506	Dreisoerner	Dreisoerner 2021 C3	C3	2021	Dreisoerner	2021	human-human	human-human	heart rate	heart rate	Physical health	Yes	0.15	0.15	0.08	101.68	3.69	104.83	4.73	25	26	21.45	No	mix	80	mix	no	NA	None	uni	yes	1	0.33	0	familiar	unknown	multi	Europe	yes	self-touch	Other	Supplement Table A4 Time 2
1	1	329	86	186	507	Dreisoerner	Dreisoerner 2021 C4	C4	2021	Dreisoerner	2021	human-human	human-human	heart rate	heart rate	Physical health	Yes	-0.07	-0.07	0.08	91.05	3.38	89.51	4.84	26	26	21.35	No	mix	46	f	no	NA	None	bi	no	1	0.33	0	unknown	unknown	torso	Europe	yes	hug	Other	Supplement Table A4 Time 2
1	1	5	5	5	11	Edens	Edens 1992 C1 T1	C1 T1	1992	Edens	1992	human-human	human-human	heart rate	heart rate	Physical health	Yes	0.18	0.17	0.17	94.5	11.6	97.4	20.2	12	12	NA	No	f	100	f	no	NA	None	uni	yes	1	NA	0	familiar	unknown	arm	North America	yes	physical touch	Other	friend touch vs. friend no touch, time MA
1	1	5	5	5	12	Edens	Edens 1992 C1 T2	C1 T2	1992	Edens	1992	human-human	human-human	heart rate	heart rate	Physical health	Yes	0.37	0.36	0.17	88.6	9.6	93.3	15.3	12	12	NA	No	f	100	f	no	NA	None	uni	yes	2	NA	0	familiar	unknown	arm	North America	yes	physical touch	Other	friend touch vs. friend no touch, time MT
1	1	5	5	6	13	Edens	Edens 1992 C2 T1	C2 T1	1992	Edens	1992	human-human	human-human	heart rate	heart rate	Physical health	Yes	-0.62	-0.6	0.17	105.9	21.5	94.5	14.9	12	12	NA	No	f	100	f	no	NA	None	uni	yes	1	NA	0	unknown	unknown	arm	North America	yes	physical touch	Other	stranger touch vs stranger no touch, time MA
1	1	5	5	6	14	Edens	Edens 1992 C2 T2	C2 T2	1992	Edens	1992	human-human	human-human	heart rate	heart rate	Physical health	Yes	0.01	0.01	0.17	90.7	15.1	90.9	16	12	12	NA	No	f	100	f	no	NA	None	uni	yes	2	NA	0	unknown	unknown	arm	North America	yes	physical touch	Other	stranger touch vs stranger no touch, time MT
1	1	8	6	9	16	Feldman	Feldman 2010		2010	Feldman	2010	human-human	human-human	vagal tone	heart rate	Physical health	Yes	-0.04	-0.04	0.09	5.63	1.04	5.5	1.19	20	33	28.9	No	mix	NA	f	no	NA	None	bi	NA	1	2	0	familiar	unknown	NA	Asia	yes	child touch	Other	peak effect, table 2
1	1	137	48	98	228	Grewen	Grewen 2003		2003	Grewen	2003	human-human	human-human	heart rate	heart rate	Physical health	Yes	0.54	0.54	0.02	F=13,42, p=0,0004	NA	NA	NA	100	85	31.58	No	mix	50	mix	no	NA	None	bi	NA	1	10.33	0	familiar	unknown	multi	Europe	yes	hugging, close contact	Other
1	1	47	24	35	109	Hattan	Hattan 2002		2002	Hattan	2002	human-human	human-human	pulse	heart rate	Physical health	Yes	-0.63	-0.6	0.23	10.89	8.03	-0.22	3.53	9	9	NA	No	mix	NA	NA	yes	Cardiac surgery	Surgery	uni	NA	1	20	0	unknown	unknown	leg	Europe	yes	massage	Massage	table 3
1	1	303	79	164	409	Kelling	Kelling 2016		2016	Kelling	2016	robot-human	human-object	heart rate	heart rate	Physical health	Yes	1.08	0.94	0.59	Avg ES 715	716	NA	NA	4	4	NA	No	mix	NA	NA	no	NA	None	uni	no	1	0.25	0	unknown	unknown	arm	Europe	yes	vibration touch	Other	results
1	1	171	56	114	269	Kim	Kim 2001		2001	Kim	2001	human-human	human-human	pulse rate	heart rate	Physical health	Yes	0.42	0.41	0.07	66.41	8.79	70.6	10.8	29	30	57.42	No	mix	51.7	NA	yes	cataract surgery	Surgery	uni	yes	1	5	0	unknown	unknown	arm	Asia	no	hand massage	Massage	table 3, after massage
1	1	261	74	158	392	Kim	Kim 2016a		2016a	Kim	2016	human-human	human-human	heart rate	heart rate	Physical health	Yes	0.4	0.39	0.18	73.3	7.1	80.1	2.9	11	12	42.6	No	f	100	NA	no	NA	None	uni	yes	20	300	69	unknown	unknown	head	Asia	yes	massage	Massage	table 4; SDs are weird but no obvious error
1	1	261	74	159	393	Kim	Kim 2016b		2016b	Kim	2016	human-human	human-human	heart rate	heart rate	Physical health	Yes	0.1	0.1	0.17	77.1	12.8	80.1	2.9	11	12	42.84	No	f	100	NA	no	NA	None	uni	yes	20	500	69	unknown	unknown	head	Asia	yes	massage	Massage	table 4; SDs are weird but no obvious error
1	1	181	59	120	284	Lindgren	Lindgren 2013		2013	Lindgren	2013	human-human	human-human	RR interval	heart rate	Physical health	Yes	-0.3	-0.29	0.2	Avg ES 508,509	NA	NA	NA	10	10	65.9	No	NA	NA	NA	yes	aortic surgery	Surgery	uni	yes	1	60	0	unknown	unknown	multi	Europe	yes	massage	Massage	table 3
1	1	195	61	128	299	Mok	Mok 2004		2004	Mok	2004	human-human	human-human	heart rate	heart rate	Physical health	Yes	1.51	1.5	0.05	71.6	5.38	80.5	6.38	51	51	73.2	No	mix	NA	NA	yes	stroke	Neurological	uni	yes	7	70	6	NA	unknown	torso	Asia	yes	massage	Massage	table 2
1	1	199	62	130	303	Moyle	Moyle 2014		2014	Moyle	2014	human-human	human-human	heart rate	heart rate	Physical health	Yes	0.3	0.3	0.08	-0.89	0.75	-0.67	0.71	25	28	86.51	No	mix	NA	NA	yes	dementia	Neurological	uni	yes	15	150	20	unknown	familiar	leg	Oceania	yes	massage	Massage	table 1; not sure about the direction of the effect size
1	1	301	77	162	403	Willemse	Willemse 2017		2017	Willemse	2017	robot-human	human-object	heart rate	heart rate	Physical health	Yes	-0.29	-0.28	0.11	Avg ES 710,711	NA	NA	NA	20	19	35.75	No	mix	65	NA	no	NA	None	uni	no	1	4	0	unknown	unknown	torso	Europe	yes	touch	Other	table 2, movies; not sure about direction of effect size
1	1	335	89	176	435	Willemse	Willemse 2019		2019	Willemse	2019	robot-human	human-object	heart rate	heart rate	Physical health	Yes	0.01	0.01	0.06	Avg ES 754,755	NA	NA	NA	33	32	47.9	No	mix	NA	NA	no	NA	None	uni	no	1	4	0	unknown	unknown	multi	Europe	yes	gentle touch	Other	table 3
1	1	68	31	47	461	Bauer	Bauer 2010		2010	Bauer	2010	human-human	human-human	hospital stay	hospital stay	Physical health	yes	0.21	0.21	0.04	7.4	2.1	7.9	2.6	62	51	65.45	No	mix	32	NA	yes	cardiac surgery	Surgery	uni	yes	2	40	2	unknown	unknown	multi	North America	yes	massage	Massage	table 4
1	1	72	33	53	177	Billhult	Billhult 2008		2008	Billhult	2008	human-human	human-human	NK cytotoxicity	immune system	Physical health	Yes	0.83	0.81	0.14	p = .03	NA	NA	NA	15	15	62	No	f	100	NA	yes	breast cancer	Cancer	uni	yes	1	45	0	unknown	unknown	multi	Europe	yes	massage	Massage	figure 2
1	1	73	34	179	180	Billhult	Billhult 2008		2008	Billhult	2008	human-human	human-human	NK cell number	immune system	Physical health	Yes	-0.05	-0.05	0.22	Avg ES 245,246,247,248	NA	NA	NA	9	11	NA	No	f	100	NA	yes	breast cancer	Cancer	uni	yes	10	200	24	unknown	unknown	multi	Europe	yes	massage	Massage	table 1; not sure about the direction of the effect size
1	1	94	39	72	193	Diego	Diego 2001		2001	Diego	2001	human-human	human-human	natural killer cells (CD56+)	immune system	Physical health	Yes	0.26	0.25	0.17	Avg ES 310,311,312,313	NA	NA	NA	12	12	17	No	mix	NA	NA	yes	HIV	Other	uni	yes	24	480	83	unknown	unknown	multi	North America	yes	massage	Massage	table 2
1	1	31	16	23	69	Hernandez-Reif	Hernandez-Reif 2004		2004	Hernandez-Reif	2004	human-human	human-human	immune response	immune system	Physical health	Yes	0.21	0.21	0.12	Avg ES 91,92,93	NA	NA	NA	18	16	52.9	No	f	100	f	yes	breast cancer	Cancer	uni	yes	15	450	34	unknown	NA	multi	North America	yes	massage	Massage	table 3, NK cells
1	1	171	56	114	270	Kim	Kim 2001		2001	Kim	2001	human-human	human-human	lymphocytes	immune system	Physical health	Yes	0.01	0.01	0.07	36.59	14.61	36.45	13.31	29	30	57.42	No	mix	51.7	NA	yes	cataract surgery	Surgery	uni	yes	1	5	0	unknown	unknown	arm	Asia	no	hand massage	Massage	table 4, after massage
1	1	173	57	115	274	Krohn	Krohn 2011		2011	Krohn	2011	human-human	human-human	Th1 sum	immune system	Physical health	Yes	0.46	0.45	0.15	Avg ES 480,481,482	NA	NA	NA	15	13	NA	No	f	100	NA	yes	breast cancer	Cancer	uni	yes	10	300	34	unknown	unknown	multi	Europe	yes	massage	Massage	Table 2, T2, immune system
1	1	181	59	120	462	Lindgren	Lindgren 2013		2013	Lindgren	2013	human-human	human-human	insulin	insulin	Physical health	yes	-0.21	-0.2	0.21	35.9	21.4	41.8	33.6	9	10	NA	No	NA	NA	NA	yes	aortic surgery	Surgery	uni	yes	1	60	0	unknown	unknown	multi	Europe	yes	massage	Massage	table 2, 1:30am group; not sure about direction of the effect size
1	1	235	70	151	463	Suzuki	Suzuki 2010		2010	Suzuki	2010	human-human	human-human	intellectual function	intellectual function	Mental health	yes	0.1	0.1	0.14	48.43	15.5	46.93	16.07	14	14	88.35	No	mix	71.4	NA	yes	dementia	Neurological	uni	yes	24.64	739.2	41	unknown	unknown	multi	Asia	NA	massage	Massage	table 2
1	1	4	4	4	10	Diego	Diego 2002		2002	Diego	2002	human-human	human-human	mobility	mobility	Physical health	Yes	0.1	0.1	0.2	2.9	1	2.8	1.1	10	10	39	No	mix	NA	NA	yes	Spinal-chord injury	Other	uni	NA	10	400	34	unknown	NA	multi	North America	yes	massage	Massage	table 1
1	1	114	44	85	210	Field	Field 2014		2014	Field	2014	human-human	human-human	range of motion	mobility	Physical health	Yes	0.62	0.61	0.12	15	1.4	14	1.9	23	14	47	No	mix	NA	NA	yes	neck arthritis pain	Pain	uni	yes	4	120	27	unknown	unknown	torso	North America	yes	massage, self-massage	Massage	table 3, last day, self-massage not accounted for in touch duration
1	1	118	45	86	215	Field	Field 2007 T1	T1	2007	Field	2007	human-human	human-human	flexibility without pain	mobility	Physical health	Yes	0.28	0.27	0.13	62.1	8.7	59.7	8.7	15	15	41	No	mix	NA	NA	yes	chronic low back pain	Pain	uni	yes	1	30	0	unknown	NA	multi	North America	yes	massage	Massage	table 1, first day post
1	1	118	45	86	216	Field	Field 2007 T2	T2	2007	Field	2007	human-human	human-human	flexibility without pain	mobility	Physical health	Yes	0.18	0.18	0.13	61.9	8	60.7	4.7	15	15	41	No	mix	NA	NA	yes	chronic low back pain	Pain	uni	yes	10	300	34	unknown	NA	multi	North America	yes	massage	Massage	table 1, last day post
1	1	148	52	103	248	Hernandez-Reif	Hernandez-Reif 2001 T1	T1	2001	Hernandez-Reif	2001	human-human	human-human	mobility	mobility	Physical health	Yes	0.42	0.41	0.17	61.2	6.3	58	8.7	12	12	40	No	mix	58.3	NA	yes	chronic low back pain	Pain	uni	NA	1	30	0	unknown	NA	multi	North America	yes	massage	Massage	table 2
1	1	148	52	103	249	Hernandez-Reif	Hernandez-Reif 2001 T2	T2	2001	Hernandez-Reif	2001	human-human	human-human	mobility	mobility	Physical health	Yes	0.55	0.53	0.17	61.4	7.4	58.2	3.6	12	12	40	No	mix	58.3	NA	yes	chronic low back pain	Pain	uni	NA	10	300	34	unknown	NA	multi	North America	yes	massage	Massage	table 2
1	1	39	19	26	84	Leivadi	Leivadi 1999		1999	Leivadi	1999	human-human	human-human	neck extension	mobility	Physical health	Yes	0.5	0.49	0.14	Avg ES 118,119	NA	NA	NA	15	15	20.1	No	f	100	NA	no	NA	None	uni	yes	10	300	34	unknown	unknown	multi	Europe	yes	massage	Massage	table 1, last day
1	1	212	67	139	331	Preyde	Preyde 2000 T1	T1	2000	Preyde	2000	human-human	human-human	mobility	mobility	Physical health	Yes	0.4	0.39	0.09	6.36	1.2	5.86	1.3	25	22	48.13	No	mix	56	NA	yes	back pain	Pain	uni	NA	6	195	29	unknown	unknown	multi	North America	yes	massage	Massage	table 3, Schober, comprehensive massage vs exercise
1	1	212	67	140	332	Preyde	Preyde 2000 T2	T2	2000	Preyde	2000	human-human	human-human	mobility	mobility	Physical health	Yes	-0.08	-0.08	0.08	5.87	1.5	5.98	1.2	25	26	44.15	No	mix	56	NA	yes	back pain	Pain	uni	NA	6	195	29	unknown	unknown	multi	North America	yes	massage	Massage	table 3, Schober, soft tissue vs laser
1	1	229	69	149	371	Sherman	Sherman 2009		2009	Sherman	2009	human-human	human-human	motor (neck disability)	mobility	Physical health	Yes	0.19	0.19	0.06	-2.3	6.56	-1.3	3.46	32	32	46.9	No	mix	68.8	NA	yes	neck pain	Pain	uni	NA	10	750	69	unknown	unknown	torso	North America	yes	massage	Massage
1	1	235	70	151	464	Suzuki	Suzuki 2010		2010	Suzuki	2010	human-human	human-human	motor function	motor function	Physical health	yes	0.1	0.1	0.14	23.57	8.96	24.57	10.35	14	14	88.35	No	mix	71.4	NA	yes	dementia	Neurological	uni	yes	24.64	739.2	41	unknown	unknown	multi	Asia	NA	massage	Massage	table 2
1	1	4	4	4	465	Diego	Diego 2002		2002	Diego	2002	human-human	human-human	muscle strength	muscle strength	Physical health	yes	0.13	0.12	0.2	4.8	0.7	4.7	0.9	10	10	39	No	mix	NA	NA	yes	Spinal-chord injury	Other	uni	NA	10	400	34	unknown	NA	multi	North America	yes	massage	Massage	table 1
1	1	60	30	41	466	Ahles	Ahles 1999		1999	Ahles	1999	human-human	human-human	nausea	nausea	Physical health	yes	0.71	0.69	0.13	-1.94	0.62	-0.47	0.42	16	17	NA	No	mix	88	f	yes	cancer	Cancer	uni	yes	2	40	3.5	unknown	unknown	multi	North America	yes	massage	Massage	table 2
1	1	60	30	41	467	Ahles	Ahles 1999		1999	Ahles	1999	human-human	human-human	nausea	nausea	Physical health	yes	0.47	0.46	0.12	-0.81	0.31	-0.19	0.36	16	17	NA	No	mix	88	f	yes	cancer	Cancer	uni	yes	5	100	10.5	unknown	unknown	multi	North America	yes	massage	Massage	table 2
1	1	60	30	41	468	Ahles	Ahles 1999		1999	Ahles	1999	human-human	human-human	nausea	nausea	Physical health	yes	0.75	0.73	0.13	-0.67	0.27	-0.07	0.12	16	17	NA	No	mix	88	f	yes	cancer	Cancer	uni	yes	7.65	153	20	unknown	unknown	multi	North America	yes	massage	Massage	table 2
1	1	74	35	180	469	Billhult	Billhult 2007		2007	Billhult	2007	human-human	human-human	nausea (improvement)	nausea	Physical health	yes	0.73	0.72	0.11	73.2	32.3	49.5	32.2	19	20	51.8	No	f	100	NA	yes	breast cancer	Cancer	uni	yes	5	100	83	unknown	unknown	multi	Europe	yes	massage	Massage	results
1	1	60	30	41	137	Ahles	Ahles 1999 T1	T1	1999	Ahles	1999	human-human	human-human	negative mood	negative affect (state)	Mental health	Yes	-0.08	-0.08	0.12	11.73	2.99	12.54	1.93	16	18	41.83	No	mix	88	f	yes	cancer	Cancer	uni	yes	5	100	10.5	unknown	unknown	multi	North America	yes	massage	Massage	table 3
1	1	60	30	41	138	Ahles	Ahles 1999 T2	T2	1999	Ahles	1999	human-human	human-human	negative mood	negative affect (state)	Mental health	Yes	0.1	0.1	0.12	6.44	1.97	5.7	1.89	16	18	41.83	No	mix	88	f	yes	cancer	Cancer	uni	yes	7.65	153	20	unknown	unknown	multi	North America	yes	massage	Massage	table 3
1	1	248	73	156	382	Albert	Albert 2009		2009	Albert	2009	human-human	human-human	depressed mood	negative affect (state)	Mental health	Yes	0.04	0.04	0.02	-1,75	6.4	-1.51	6.7	126	126	65	No	mix	29	NA	yes	heart disease	Other	uni	yes	2	60	4	unknown	unknown	multi	North America	yes	massage	Massage	table 3; not sure about the direction of the effect size
1	1	71	32	51	169	Berretz	Berretz 2021 C1	C1	2021	Berretz	2021	human-human	human-human	negative affect	negative affect (state)	Mental health	Yes	-0.61	-0.6	0.1	1.24	0.32	1.08	0.18	21	19	22.3	No	f	100	m	no	NA	None	bi	no	1	0.33	0	familiar	unknown	torso	Europe	yes	hug	Other	table 5
1	1	71	32	52	170	Berretz	Berretz 2021 C2	C2	2021	Berretz	2021	human-human	human-human	negative affect	negative affect (state)	Mental health	Yes	-0.32	-0.31	0.11	1.4	0.41	1.27	0.4	18	18	22.3	No	m	0	f	no	NA	None	bi	no	1	0.33	0	familiar	unknown	torso	Europe	yes	hug	Other	table 5
1	1	109	42	81	200	Field	Field 2002 T1	T1	2002	Field	2002	human-human	human-human	mood (POMS)	negative affect (state)	Mental health	Yes	-0.26	-0.25	0.2	3.3	4.1	4.5	5.1	10	10	50.9	No	mix	NA	NA	yes	fibromyalgia	Pain	uni	yes	1	30	0	unknown	unknown	multi	North America	yes	massage	Massage
1	1	109	42	81	201	Field	Field 2002 T2	T2	2002	Field	2002	human-human	human-human	mood (POMS)	negative affect (state)	Mental health	Yes	0.26	0.25	0.2	2.8	4.5	1.8	3.2	10	10	50.9	No	mix	NA	NA	yes	fibromyalgia	Pain	uni	yes	10	300	34	unknown	unknown	multi	North America	yes	massage	Massage
1	1	114	44	85	211	Field	Field 2014		2014	Field	2014	human-human	human-human	stressed mood	negative affect (state)	Mental health	Yes	0.52	0.51	0.12	2.2	1.1	2.9	1.7	23	14	47	No	mix	NA	NA	yes	neck arthritis pain	Pain	uni	yes	4	120	27	unknown	unknown	torso	North America	yes	massage, self-massage	Massage	table 3, last day, self-massage not accounted for in touch duration
1	1	118	45	86	217	Field	Field 2007 T1	T1	2007	Field	2007	human-human	human-human	depressed mood	negative affect (state)	Mental health	Yes	0.05	0.05	0.13	4.15	5.81	4.4	4	15	15	41	No	mix	NA	NA	yes	chronic low back pain	Pain	uni	yes	1	30	0	unknown	NA	multi	North America	yes	massage	Massage	table 1, first day post
1	1	118	45	86	218	Field	Field 2007 T2	T2	2007	Field	2007	human-human	human-human	depressed mood	negative affect (state)	Mental health	Yes	0.21	0.2	0.13	4.9	5.6	6.3	7.7	15	15	41	No	mix	NA	NA	yes	chronic low back pain	Pain	uni	yes	10	300	34	unknown	NA	multi	North America	yes	massage	Massage	table 1, last day post
1	1	113	43	84	206	Field	Field 2003 T1	T1	2003	Field	2003	object-human	human-object	depressed mood	negative affect (state)	Mental health	Yes	0.3	0.29	0.1	7.6	10.9	11.2	12.7	20	20	53.1	No	mix	NA	NA	yes	fibromyalgia	Pain	uni	no	1	50	0	familiar	unknown	multi	North America	yes	self-object touch	Other	table 1, first session post
1	1	113	43	84	207	Field	Field 2003 T2	T2	2003	Field	2003	object-human	human-object	depressed mood	negative affect (state)	Mental health	Yes	0.9	0.88	0.11	4.2	1.4	12.6	13.1	20	20	53.1	No	mix	NA	NA	yes	fibromyalgia	Pain	uni	no	6	300	20	familiar	unknown	multi	North America	yes	self-object touch	Other	table 1, last session post
1	1	25	12	18	38	Field	Field 1996 T1	T1	1996	Field	1996	human-human	human-human	depression	negative affect (state)	Mental health	Yes	1.19	1.17	0.09	0.6	0.2	0.9	0.3	26	24	26.3	No	mix	79.5	NA	no	NA	None	uni	yes	1	15	0	unknown	NA	multi	North America	yes	massage	Massage	table 2
1	1	25	12	18	39	Field	Field 1996 T2	T2	1996	Field	1996	human-human	human-human	depression	negative affect (state)	Mental health	Yes	1	0.98	0.09	0.5	0.3	0.8	0.3	26	24	26.3	No	mix	79.5	NA	no	NA	None	uni	yes	10	150	34	unknown	NA	multi	North America	yes	massage	Massage	table 2
1	1	29	14	21	52	Hernandez-Reif	Hernandez-Reif 1999 T1	T1	1999	Hernandez-Reif	1999	human-human	human-human	depressed mood	negative affect (state)	Mental health	Yes	1.17	1.12	0.23	2	2.5	6.4	4.7	10	10	9.9	No	NA	NA	f	yes	cystic fibrosis	Other	uni	yes	1	20	0	familiar	NA	multi	North America	yes	massage	Massage	table 1
1	1	29	14	21	53	Hernandez-Reif	Hernandez-Reif 1999 T2	T2	1999	Hernandez-Reif	1999	human-human	human-human	depressed mood	negative affect (state)	Mental health	Yes	1.46	1.4	0.25	1.7	2.7	7.2	4.6	10	10	9.9	No	NA	NA	f	yes	cystic fibrosis	Other	uni	yes	30	600	29	familiar	NA	multi	North America	yes	massage	Massage	table 1
1	1	31	16	23	70	Hernandez-Reif	Hernandez-Reif 2004 T1	T1	2004	Hernandez-Reif	2004	human-human	human-human	depressed mood	negative affect (state)	Mental health	Yes	0	0	0.12	3	3	3	3	18	16	52.9	No	f	100	f	yes	breast cancer	Cancer	uni	yes	1	30	0	unknown	NA	multi	North America	yes	massage	Massage	table 2, POMS
1	1	31	16	23	71	Hernandez-Reif	Hernandez-Reif 2004 T2	T2	2004	Hernandez-Reif	2004	human-human	human-human	depressed mood	negative affect (state)	Mental health	Yes	0.36	0.35	0.12	3	4	5	7	18	16	52.9	No	f	100	f	yes	breast cancer	Cancer	uni	yes	15	450	34	unknown	NA	multi	North America	yes	massage	Massage	table 2, POMS
1	1	32	17	24	74	Hernandez-Reif	Hernandez-Reif 1998 T1	T1	1998	Hernandez-Reif	1998	human-human	human-human	depressed mood	negative affect (state)	Mental health	Yes	0.49	0.47	0.17	2.7	3.7	5.8	8.2	12	12	47.7	No	mix	83	NA	yes	MS	Neurological	uni	yes	1	45	0	unknown	NA	multi	North America	yes	massage	Massage	table 2
1	1	32	17	24	75	Hernandez-Reif	Hernandez-Reif 1998 T2	T2	1998	Hernandez-Reif	1998	human-human	human-human	depressed mood	negative affect (state)	Mental health	Yes	0.14	0.14	0.17	1.8	1.9	2.1	2.5	12	12	47.8	No	mix	83	NA	yes	MS	Neurological	uni	yes	10	450	34	unknown	NA	multi	North America	yes	massage	Massage	table 2
1	1	148	52	103	250	Hernandez-Reif	Hernandez-Reif 2001a T1	T1	2001a	Hernandez-Reif	2001	human-human	human-human	mood (POMS)	negative affect (state)	Mental health	Yes	-0.02	-0.02	0.17	5.7	5.1	5.8	5.7	12	12	40	No	mix	58.3	NA	yes	chronic low back pain	Pain	uni	NA	1	30	0	unknown	NA	multi	North America	yes	massage	Massage	table 2
1	1	148	52	103	251	Hernandez-Reif	Hernandez-Reif 2001a T2	T2	2001a	Hernandez-Reif	2001	human-human	human-human	mood (POMS)	negative affect (state)	Mental health	Yes	0.16	0.15	0.17	7.4	6.3	6.3	7.7	12	12	40	No	mix	58.3	NA	yes	chronic low back pain	Pain	uni	NA	10	300	34	unknown	NA	multi	North America	yes	massage	Massage	table 2
1	1	149	53	104	259	Hernandez-Reif	Hernandez-Reif 2001b T1	T1	2001b	Hernandez-Reif	2001	human-human	human-human	mood (POMS)	negative affect (state)	Mental health	Yes	0.42	0.41	0.1	-7.2	8.5	-4.2	5.2	22	20	53.5	No	f	100	NA	yes	breast cancer	Cancer	uni	yes	1	30	0	unknown	NA	multi	North America	NA	massage	Massage	table 2
1	1	149	53	104	260	Hernandez-Reif	Hernandez-Reif 2001b T2	T2	2001b	Hernandez-Reif	2001	human-human	human-human	mood (POMS)	negative affect (state)	Mental health	Yes	0.67	0.66	0.1	-3	5.6	2	9	22	20	53.5	No	f	100	NA	yes	breast cancer	Cancer	uni	yes	15	450	34	unknown	NA	multi	North America	NA	massage	Massage	table 2
1	1	316	84	171	423	Hertenstein	Hertenstein 2009		2009	Hertenstein	2009	human-human	human-human	negative mood	negative affect (state)	Mental health	Yes	0.73	0.7	0.18	0.25	0.16	0.35	0.11	12	12	NA	No	mix	NA	f	no	NA	None	uni	NA	1	2.25	0	familiar	unknown	torso	North America	yes	touch	Other	table 1, only tension decrease condition
1	1	300	76	161	400	Hoffmann	Hoffmann 2021		2021	Hoffmann	2021	robot-human	human-object	negative affect	negative affect (state)	Mental health	Yes	0.56	0.55	0.09	1.3	0.35	1.57	0.59	24	24	21.15	No	mix	NA	NA	no	NA	None	uni	no	1	NA	0	unknown	unknown	arm	Europe	yes	hand touch	Other	table 2
1	1	39	19	26	85	Leivadi	Leivadi 1999 T1	T1	1999	Leivadi	1999	human-human	human-human	depressed mood	negative affect (state)	Mental health	Yes	-0.21	-0.2	0.13	4.9	5.1	4	3.1	15	15	20.1	No	f	100	NA	no	NA	None	uni	yes	1	30	0	unknown	unknown	multi	Europe	yes	massage	Massage	table 1
1	1	39	19	26	86	Leivadi	Leivadi 1999 T2	T2	1999	Leivadi	1999	human-human	human-human	depressed mood	negative affect (state)	Mental health	Yes	-0.74	-0.72	0.14	5.7	5.7	2.3	3.1	15	15	20.1	No	f	100	NA	no	NA	None	uni	yes	10	300	34	unknown	unknown	multi	Europe	yes	massage	Massage	table 1
1	1	41	21	29	91	Pinazo	Pinazo 2020		2020	Pinazo	2020	human-human	human-human	negative mood	negative affect (state)	Mental health	Yes	0.75	0.74	0.05	-0.74	1.17	0.35	1.7	45	45	30.99	No	mix	62.2	NA	no	NA	None	bi	no	1	0.33	0	unknown	unknown	torso	Europe	yes	hug	Other	table 1, PANAS
1	1	307	83	168	417	Serrano	Serrano 2016 C1	C1	2016	Serrano	2016	object-human	human-object	sadness	negative affect (state)	Mental health	Yes	0.54	0.53	0.06	0.67	0.85	1.32	1.45	33	34	27.05	No	mix	NA	NA	no	NA	None	uni	no	1	NA	0	unknown	unknown	arm	Europe	yes	haptic touch	Other	table 1, VR vs. touch, post-test
1	1	307	83	169	418	Serrano	Serrano 2016 C2	C2	2016	Serrano	2016	object-human	human-object	sadness	negative affect (state)	Mental health	Yes	0.29	0.29	0.06	0.94	1.36	1.36	1.55	33	36	27.05	No	mix	NA	NA	no	NA	None	uni	no	1	NA	0	unknown	unknown	arm	Europe	yes	haptic touch	Other
1	1	306	82	167	413	Thomson	Thomson 2011		2011	Thomson	2011	object-human	human-object	negative mood	negative affect (state)	Mental health	Yes	0.03	0.03	0.05	12.74	4.75	12.86	3.1	137	21	NA	No	mix	NA	NA	yes	hospital/care patients	Other	uni	no	1	NA	0	unknown	unknown	arm	Europe	NA	haptic touch	Other	table 1, pooled data, post scores
1	1	301	77	162	404	Willemse	Willemse 2017		2017	Willemse	2017	robot-human	human-object	negative affect	negative affect (state)	Mental health	Yes	0.29	0.28	0.1	2.42	4.74	3.71	4.09	20	19	35.73	No	mix	65	NA	no	NA	None	uni	no	1	4	0	unknown	unknown	torso	Europe	yes	touch	Other	table 2, movies; not sure about direction of effect size
1	1	181	59	120	470	Lindgren	Lindgren 2013		2013	Lindgren	2013	human-human	human-human	oxygen saturation	oxygen saturation	Physical health	yes	0.12	0.11	0.2	96.3	1.2	96.1	2.1	10	10	65.9	No	NA	NA	NA	yes	aortic surgery	Surgery	uni	yes	1	60	0	unknown	unknown	multi	Europe	yes	massage	Massage	table 2, 1:30am group; not sure about direction of the effect size
1	1	60	30	41	139	Ahles	Ahles 1999 T1	T1	1999	Ahles	1999	human-human	human-human	pain	pain	Physical health	Yes	0.63	0.61	0.13	-0.63	0.24	-0.12	0.17	16	17	NA	No	mix	88	f	yes	cancer	Cancer	uni	yes	2	40	3.5	unknown	unknown	multi	North America	yes	massage	Massage	table 2
1	1	60	30	41	140	Ahles	Ahles 1999 T2	T2	1999	Ahles	1999	human-human	human-human	pain	pain	Physical health	Yes	-0.03	-0.03	0.12	-0.25	0.66	-0.31	0.2	16	17	NA	No	mix	88	f	yes	cancer	Cancer	uni	yes	5	100	10.5	unknown	unknown	multi	North America	yes	massage	Massage	table 2
1	1	60	30	41	141	Ahles	Ahles 1999 T3	T3	1999	Ahles	1999	human-human	human-human	pain	pain	Physical health	Yes	-0.59	-0.58	0.13	-0.47	0.24	-0.07	0.07	16	17	NA	No	mix	88	f	yes	cancer	Cancer	uni	yes	7.65	153	20	unknown	unknown	multi	North America	yes	massage	Massage	table 2
1	1	248	73	156	383	Albert	Albert 2009		2009	Albert	2009	human-human	human-human	pain	pain	Physical health	Yes	0.2	0.2	0.02	0.76	2	1.2	2.3	126	126	65	No	mix	29	NA	yes	heart disease	Other	uni	yes	2	60	4	unknown	unknown	multi	North America	yes	massage	Massage	table 3
1	1	68	31	47	157	Bauer	Bauer 2010 T1	T1	2010	Bauer	2010	human-human	human-human	pain	pain	Physical health	Yes	0.37	0.37	0.04	-1.5	2	-0.8	1.8	62	51	65.45	No	mix	32	NA	yes	cardiac surgery	Surgery	uni	yes	1	20	0	unknown	unknown	multi	North America	yes	massage	Massage	table 2
1	1	68	31	47	158	Bauer	Bauer 2010 T2	T2	2010	Bauer	2010	human-human	human-human	pain	pain	Physical health	Yes	0.7	0.7	0.04	-1.5	1.7	-0.4	1.4	62	51	65.45	No	mix	32	NA	yes	cardiac surgery	Surgery	uni	yes	2	40	2	unknown	unknown	multi	North America	yes	massage	Massage	table 2
1	1	75	36	54	185	Braun	Braun 2012 T1	T1	2012	Braun	2012	human-human	human-human	pain	pain	Physical health	Yes	2.66	2.65	0.05	1.4	0.2	2	0.25	75	71	66.7	No	mix	NA	NA	yes	cardiac surgery	Surgery	uni	NA	1	20	0	unknown	unknown	multi	Oceania	yes	massage	Massage	results, post score
1	1	75	36	54	186	Braun	Braun 2012 T2	T2	2012	Braun	2012	human-human	human-human	pain	pain	Physical health	Yes	0	0	0.03	1.3	0.3	1.3	0.3	75	71	66.7	No	mix	NA	NA	yes	cardiac surgery	Surgery	uni	NA	2	40	2	unknown	unknown	multi	Oceania	yes	massage	Massage	results, post score
1	1	89	38	66	189	Cutshall	Cutshall 2010		2010	Cutshall	2010	human-human	human-human	pain	pain	Physical health	Yes	0.94	0.93	0.08	-2.3	2.44	-0.4	1.45	30	28	66	No	mix	20	NA	yes	Cardiac surgery	Surgery	uni	yes	1	20	0	unknown	unknown	multi	North America	yes	massage	Massage	table 2, change score
1	1	109	42	81	202	Field	Field 2002		2002	Field	2002	human-human	human-human	pain	pain	Physical health	Yes	0.88	0.84	0.22	3.7	2.9	6.3	3	10	10	50.9	No	mix	NA	NA	yes	fibromyalgia	Pain	uni	yes	10	300	34	unknown	unknown	multi	North America	yes	massage	Massage
1	1	114	44	85	212	Field	Field 2014		2014	Field	2014	human-human	human-human	pain	pain	Physical health	Yes	1.05	1.03	0.13	5.5	4.8	11.8	7.6	23	14	47	No	mix	NA	NA	yes	neck arthritis pain	Pain	uni	yes	4	120	27	unknown	unknown	torso	North America	yes	massage, self-massage	Massage	table 3, last day, self-massage not accounted for in touch duration
1	1	118	45	86	219	Field	Field 2007 T1	T1	2007	Field	2007	human-human	human-human	pain	pain	Physical health	Yes	0.42	0.41	0.14	2.7	2.1	3.6	2.2	15	15	41	No	mix	NA	NA	yes	chronic low back pain	Pain	uni	yes	1	30	0	unknown	NA	multi	North America	yes	massage	Massage	table 1, first day post
1	1	118	45	86	220	Field	Field 2007 T2	T2	2007	Field	2007	human-human	human-human	pain	pain	Physical health	Yes	0.64	0.62	0.14	1.4	1.6	2.7	2.4	15	15	41	No	mix	NA	NA	yes	chronic low back pain	Pain	uni	yes	10	300	34	unknown	NA	multi	North America	yes	massage	Massage	table 1, last day post
1	1	121	46	87	224	Field	Field 2011		2011	Field	2011	human-human	human-human	back pain	pain	Physical health	Yes	-0.13	-0.13	0.05	Avg ES 372,373	NA	NA	NA	41	41	26.6	No	f	100	NA	yes	prenatal depression	Depression	uni	yes	24	480	83	unknown	NA	multi	North America	yes	massage	Massage	table 1, massage vs. yoga, last day
1	1	113	43	84	208	Field	Field 2003 T1	T1	2003	Field	2003	object-human	human-object	pain	pain	Physical health	Yes	1.09	1.07	0.11	31.8	7.9	46.4	17.2	20	20	53.1	No	mix	NA	NA	yes	fibromyalgia	Pain	uni	no	1	50	0	familiar	unknown	multi	North America	yes	self-object touch	Other	table 1, first session post
1	1	113	43	84	209	Field	Field 2003 T2	T2	2003	Field	2003	object-human	human-object	pain	pain	Physical health	Yes	1.68	1.65	0.14	18.8	4	38.2	15.8	20	20	53.1	No	mix	NA	NA	yes	fibromyalgia	Pain	uni	no	6	300	20	familiar	unknown	multi	North America	yes	self-object touch	Other	table 1, last session post
1	1	17	10	14	30	Field	Field 1997		1997	Field	1997	human-human	human-human	pain	pain	Physical health	Yes	1.52	1.46	0.26	Avg ES 44,45,46,47	NA	NA	NA	10	10	9.8	No	mix	NA	f	yes	Rheumatoid Arthritis	Pain	uni	yes	30	450	29	familiar	NA	multi	North America	yes	massage	Massage	table 2, present pain
1	1	22	11	15	33	Field	Field 2009		2009	Field	2009	human-human	human-human	back pain	pain	Physical health	Yes	0.32	0.32	0.03	4.1	3	5	2.6	88	61	26.2	No	f	100	mix	yes	depression	Depression	uni	yes	24	480	83	familiar	familiar	multi	North America	yes	massage	Massage	table 2
1	1	27	13	19	44	Forward	Forward 2015 T1	T1	2015	Forward	2015	human-human	human-human	pain	pain	Physical health	Yes	0.65	0.65	0.03	p < .0001	NA	NA	NA	75	75	NA	No	NA	NA	NA	yes	hip/knee replacement	Surgery	uni	yes	1	19	0	unknown	unknown	multi	North America	yes	massage	Massage	table 1
1	1	27	13	19	45	Forward	Forward 2015 T2	T2	2015	Forward	2015	human-human	human-human	pain	pain	Physical health	Yes	0.48	0.48	0.03	p = 0.0041	NA	NA	NA	75	75	NA	No	NA	NA	NA	yes	hip/knee replacement	Surgery	uni	yes	2	38	0	unknown	unknown	multi	North America	yes	massage	Massage	table 1
1	1	27	13	19	46	Forward	Forward 2015 T3	T3	2015	Forward	2015	human-human	human-human	pain	pain	Physical health	Yes	0.32	0.32	0.03	p = 0.0537	NA	NA	NA	75	75	NA	No	NA	NA	NA	yes	hip/knee replacement	Surgery	uni	yes	3	57	1	unknown	unknown	multi	North America	yes	massage	Massage	table 1
1	1	27	13	19	47	Forward	Forward 2015 T4	T4	2015	Forward	2015	human-human	human-human	pain	pain	Physical health	Yes	0.28	0.28	0.03	p = 0.0844	NA	NA	NA	75	75	NA	No	NA	NA	NA	yes	hip/knee replacement	Surgery	uni	yes	4	76	2	unknown	unknown	multi	North America	yes	massage	Massage	table 1
1	1	302	78	163	407	Geva	Geva 2020		2020	Geva	2020	robot-human	human-object	pain	pain	Physical health	Yes	0.65	0.64	0.07	3.1	2.5	4.8	3	63	20	25.1	No	mix	50.8	NA	no	NA	None	uni	no	1	NA	0	unknown	unknown	arm	Asia	yes	touch	Other	results, S3 only
1	1	139	49	99	231	Gürol	Gürol 2010		2010	Gürol	2010	human-human	human-human	pain	pain	Physical health	Yes	3.73	3.68	0.17	3.59	1.26	0.12	0.34	32	31	14.07	No	mix	43.8	NA	yes	burn patients	Other	uni	yes	10	150	34	unknown	unknown	multi	Europe	yes	massage	Massage	table 4, delta change
1	1	47	24	35	110	Hattan	Hattan 2002		2002	Hattan	2002	human-human	human-human	pain	pain	Physical health	Yes	0.86	0.82	0.24	30	7.92	13.89	5.72	9	9	NA	No	mix	NA	NA	yes	Cardiac surgery	Surgery	uni	NA	1	20	0	unknown	unknown	leg	Europe	yes	massage	Massage	table 5
1	1	30	15	22	57	Hernandez-Reif	Hernandez-Reif 1998 T1	T1	1998	Hernandez-Reif	1998	human-human	human-human	pain	pain	Physical health	Yes	0.41	0.4	0.17	1.4	1.3	2.3	2.8	12	12	39.9	No	NA	NA	NA	yes	migraine	Pain	uni	yes	1	30	0	unknown	NA	head	North America	yes	massage	Massage	table 1
1	1	30	15	22	58	Hernandez-Reif	Hernandez-Reif 1998 T2	T2	1998	Hernandez-Reif	1998	human-human	human-human	pain	pain	Physical health	Yes	0.65	0.63	0.18	1	2.1	2.3	1.9	12	12	39.9	No	NA	NA	NA	yes	migraine	Pain	uni	yes	10	300	34	unknown	NA	head	North America	yes	massage	Massage	table 1
1	1	30	15	22	59	Hernandez-Reif	Hernandez-Reif 1998 T3	T3	1998	Hernandez-Reif	1998	human-human	human-human	headache	pain	Physical health	Yes	0.3	0.29	0.17	Avg ES 59,60,61,62,63	NA	NA	NA	12	12	39.9	No	NA	NA	NA	yes	migraine	Pain	uni	yes	9	270	34	unknown	NA	head	North America	yes	massage	Massage	table 1, ghs
1	1	148	52	103	252	Hernandez-Reif	Hernandez-Reif 2001a T1	T1	2001a	Hernandez-Reif	2001	human-human	human-human	pain	pain	Physical health	Yes	0.28	0.27	0.17	Avg ES 434,436	NA	NA	NA	12	12	40	No	mix	58.3	NA	yes	chronic low back pain	Pain	uni	NA	1	30	0	unknown	NA	multi	North America	yes	massage	Massage	table 2, mcgill
1	1	148	52	103	253	Hernandez-Reif	Hernandez-Reif 2001a T2	T2	2001a	Hernandez-Reif	2001	human-human	human-human	pain	pain	Physical health	Yes	0.44	0.42	0.17	Avg ES 435,437	NA	NA	NA	12	12	40	No	mix	58.3	NA	yes	chronic low back pain	Pain	uni	NA	10	300	34	unknown	NA	multi	North America	yes	massage	Massage	table 2
1	1	149	53	104	261	Hernandez-Reif	Hernandez-Reif 2001b T1	T1	2001b	Hernandez-Reif	2001	human-human	human-human	pain	pain	Physical health	Yes	0.35	0.34	0.1	-3.8	4.1	-2.5	3.3	22	20	53.5	No	f	100	NA	yes	breast cancer	Cancer	uni	yes	1	30	0	unknown	NA	multi	North America	NA	massage	Massage	table 2
1	1	149	53	104	262	Hernandez-Reif	Hernandez-Reif 2001b T2	T2	2001b	Hernandez-Reif	2001	human-human	human-human	pain	pain	Physical health	Yes	-0.4	-0.39	0.1	-1	1.2	-1.7	2.2	22	20	53.5	No	f	100	NA	yes	breast cancer	Cancer	uni	yes	15	450	34	unknown	NA	multi	North America	NA	massage	Massage	table 2
1	1	162	54	109	263	Kapoor	Kapoor 2017		2017	Kapoor	2017	human-human	human-human	pain decrease	pain	Physical health	Yes	0.2	0.18	0.4	-1.2	1.8	-0.8	2.17	5	5	82.2	No	mix	NA	NA	yes	dementia	Neurological	uni	NA	16	160	27	unknown	NA	multi	Oceania	yes	massage	Massage	results section, change scores
1	1	39	19	26	87	Leivadi	Leivadi 1999 T1	T1	1999	Leivadi	1999	human-human	human-human	pain	pain	Physical health	Yes	0.4	0.39	0.14	Avg ES 112,114	NA	NA	NA	15	15	20.1	No	f	100	NA	no	NA	None	uni	yes	1	30	0	unknown	unknown	multi	Europe	yes	massage	Massage	table 1
1	1	39	19	26	88	Leivadi	Leivadi 1999 T2	T2	1999	Leivadi	1999	human-human	human-human	pain	pain	Physical health	Yes	0.05	0.05	0.13	Avg ES 113,115	NA	NA	NA	15	15	20.1	No	f	100	NA	no	NA	None	uni	yes	10	300	34	unknown	unknown	multi	Europe	yes	massage	Massage	table 1
1	1	178	58	118	279	Listing	Listing 2009		2009	Listing	2009	human-human	human-human	bodily pain	pain	Physical health	Yes	0.4	0.4	0.06	Avg ES 486.487	NA	NA	NA	44	28	NA	No	f	100	f	yes	breast cancer	Cancer	uni	yes	10	300	34	unknown	unknown	multi	Europe	yes	massage	Massage	table 3
1	1	189	60	126	292	Mitchinson	Mitchinson 2007 T1	T1	2007	Mitchinson	2007	human-human	human-human	pain unpleasantness	pain	Physical health	Yes	0.31	0.31	0.01	Avg ES 523,528	NA	NA	NA	200	202	63.8	No	mix	2	NA	yes	postoperative pain	Surgery	uni	NA	1	20	0	unknown	unknown	torso	North America	yes	massage	Massage	table 3
1	1	189	60	126	293	Mitchinson	Mitchinson 2007 T2	T2	2007	Mitchinson	2007	human-human	human-human	pain unpleasantness	pain	Physical health	Yes	0.07	0.07	0.01	Avg ES 524,529	NA	NA	NA	200	202	63.8	No	mix	2	NA	yes	postoperative pain	Surgery	uni	NA	2	40	1	unknown	unknown	torso	North America	yes	massage	Massage	table 3
1	1	189	60	126	294	Mitchinson	Mitchinson 2007 T3	T3	2007	Mitchinson	2007	human-human	human-human	pain unpleasantness	pain	Physical health	Yes	0.03	0.03	0.01	Avg ES 525,530	NA	NA	NA	200	202	63.8	No	mix	2	NA	yes	postoperative pain	Surgery	uni	NA	3	60	2	unknown	unknown	torso	North America	yes	massage	Massage	table 3
1	1	189	60	126	295	Mitchinson	Mitchinson 2007 T4	T4	2007	Mitchinson	2007	human-human	human-human	pain unpleasantness	pain	Physical health	Yes	0.34	0.34	0.01	Avg ES 526,531	NA	NA	NA	200	202	63.8	No	mix	2	NA	yes	postoperative pain	Surgery	uni	NA	4	80	3	unknown	unknown	torso	North America	yes	massage	Massage	table 3
1	1	189	60	126	296	Mitchinson	Mitchinson 2007 T5	T5	2007	Mitchinson	2007	human-human	human-human	pain unpleasantness	pain	Physical health	Yes	0.15	0.15	0.01	Avg ES 527,532	NA	NA	NA	200	202	63.8	No	mix	2	NA	yes	postoperative pain	Surgery	uni	NA	5	100	4	unknown	unknown	torso	North America	yes	massage	Massage	table 3
1	1	195	61	128	300	Mok	Mok 2004		2004	Mok	2004	human-human	human-human	pain	pain	Physical health	Yes	2.05	2.03	0.06	29.6	7.56	44.4	6.86	51	51	73.2	No	mix	NA	NA	yes	stroke	Neurological	uni	yes	7	70	6	NA	unknown	torso	Asia	yes	massage	Massage	table 2
1	1	202	63	132	307	Negahban	Negahban 2013 C1	C1	2013	Negahban	2013	human-human	human-human	pain	pain	Physical health	Yes	1.87	1.81	0.24	3.16	2.12	-0.58	1.88	12	12	36.58	No	mix	83	NA	yes	multiple sclerosis	Neurological	uni	yes	15	450	20	unknown	NA	multi	Asia	yes	massage	Massage	table 3
1	1	202	63	133	308	Negahban	Negahban 2013 C2	C2	2013	Negahban	2013	human-human	human-human	pain	pain	Physical health	Yes	1.68	1.62	0.23	2.08	1.16	0.41	0.79	12	12	36.67	No	mix	83	NA	yes	multiple sclerosis	Neurological	uni	yes	15	450	20	unknown	NA	multi	Asia	yes	massage	Massage	table 3; exercise as control group
1	1	205	64	134	310	Nunes	Nunes 2016		2016	Nunes	2016	human-human	human-human	pain	pain	Physical health	Yes	0.56	0.55	0.06	-10	12	-3	13	37	37	38	No	mix	8	NA	no	NA	None	uni	yes	1	7	0	unknown	unknown	leg	South America	yes	massage	Massage	table 2
1	1	211	66	138	328	Pope	Pope 1994		1994	Pope	1994	human-human	human-human	pain	pain	Physical health	Yes	0.05	0.05	0.07	-17.2	25.1	-15.9	25	34	25	NA	No	mix	NA	NA	yes	back pain	Pain	uni	yes	9	135	20	unknown	unknown	torso	North America	yes	massage	Massage	table 3
1	1	212	67	139	333	Preyde	Preyde 2000 C1	C1	2000	Preyde	2000	human-human	human-human	pain	pain	Physical health	Yes	1.37	1.35	0.11	Avg ES 588,590	NA	NA	NA	25	22	48.13	No	mix	56	NA	yes	back pain	Pain	uni	NA	6	195	29	unknown	unknown	multi	North America	yes	massage	Massage	table 3, PPI, comprehensive massage vs exercise
1	1	212	67	140	334	Preyde	Preyde 2000 C2	C2	2000	Preyde	2000	human-human	human-human	pain	pain	Physical health	Yes	0.68	0.67	0.08	Avg ES 589,591	NA	NA	NA	25	26	44.15	No	mix	56	NA	yes	back pain	Pain	uni	NA	6	195	29	unknown	unknown	multi	North America	yes	massage	Massage	table 3, PPI, soft tissue vs laser
1	1	221	68	142	359	Rodriguez-Mansilla	Rodriguez-Mansilla 2014 C1 T1	C1 T1	2014	Rodriguez-Mansilla	2014	human-human	human-human	pain	pain	Physical health	Yes	2.13	2.08	0.17	16	3.9	22.7	2	19	17	NA	No	mix	NA	NA	yes	dementia	Neurological	uni	yes	20	400	29	unknown	familiar	multi	Europe	yes	massage	Massage	massage, table 1 (measurement 1), moderate
1	1	221	68	143	360	Rodriguez-Mansilla	Rodriguez-Mansilla 2014 C2 T1	C2 T1	2014	Rodriguez-Mansilla	2014	human-human	human-human	pain	pain	Physical health	Yes	2.36	2.31	0.18	12.6	5.5	22.7	2	20	17	NA	No	mix	NA	NA	yes	dementia	Neurological	uni	yes	20	400	29	unknown	familiar	head	Europe	yes	acupressure	Other	ear acupressure, table 1 (measurement 1), moderate
1	1	221	68	144	361	Rodriguez-Mansilla	Rodriguez-Mansilla 2014 C3 T1	C3 T1	2014	Rodriguez-Mansilla	2014	human-human	human-human	pain	pain	Physical health	Yes	0.06	0.06	0.12	23.4	3.5	23.6	2.9	16	18	NA	No	mix	NA	NA	yes	dementia	Neurological	uni	yes	20	400	29	unknown	familiar	multi	Europe	yes	massage	Massage	massage, table 1 (measurement 1), severe
1	1	221	68	145	362	Rodriguez-Mansilla	Rodriguez-Mansilla 2014 C4 T1	C4 T1	2014	Rodriguez-Mansilla	2014	human-human	human-human	pain	pain	Physical health	Yes	2.11	2.07	0.16	15.9	4.2	23.6	2.9	20	18	NA	No	mix	NA	NA	yes	dementia	Neurological	uni	yes	20	400	29	unknown	familiar	head	Europe	yes	acupressure	Other	ear acupressure, table 1 (measurement 1), severe
1	1	221	68	142	363	Rodriguez-Mansilla	Rodriguez-Mansilla 2014 C1 T2	C1 T2	2014	Rodriguez-Mansilla	2014	human-human	human-human	pain	pain	Physical health	Yes	2.98	2.91	0.23	15.2	3.6	24.2	2.2	19	17	NA	No	mix	NA	NA	yes	dementia	Neurological	uni	yes	40	800	58	unknown	familiar	multi	Europe	yes	massage	Massage	massage, table 1 (measurement 2), moderate
1	1	221	68	143	364	Rodriguez-Mansilla	Rodriguez-Mansilla 2014 C2 T2	C2 T2	2014	Rodriguez-Mansilla	2014	human-human	human-human	pain	pain	Physical health	Yes	3.41	3.34	0.27	10.2	5.2	24.2	2.2	20	17	NA	No	mix	NA	NA	yes	dementia	Neurological	uni	yes	40	800	58	unknown	familiar	head	Europe	yes	acupressure	Other	ear acupressure, table 1 (measurement 2), moderate
1	1	221	68	144	365	Rodriguez-Mansilla	Rodriguez-Mansilla 2014 C3 T2	C3 T2	2014	Rodriguez-Mansilla	2014	human-human	human-human	pain	pain	Physical health	Yes	0.58	0.57	0.12	22.3	3.4	24.2	3.2	16	18	NA	No	mix	NA	NA	yes	dementia	Neurological	uni	yes	40	800	58	unknown	familiar	multi	Europe	yes	massage	Massage	massage, table 1 (measurement 2), severe
1	1	221	68	145	366	Rodriguez-Mansilla	Rodriguez-Mansilla 2014 C4 T2	C4 T2	2014	Rodriguez-Mansilla	2014	human-human	human-human	pain	pain	Physical health	Yes	2.52	2.47	0.19	13.8	4.8	24.2	3.2	20	18	NA	No	mix	NA	NA	yes	dementia	Neurological	uni	yes	40	800	58	unknown	familiar	head	Europe	yes	acupressure	Other	ear acupressure, table 1 (measurement 2), severe
1	1	221	68	142	367	Rodriguez-Mansilla	Rodriguez-Mansilla 2014 C1 T3	C1 T3	2014	Rodriguez-Mansilla	2014	human-human	human-human	pain	pain	Physical health	Yes	4.74	4.63	0.42	13.6	2.9	25.2	1.8	19	17	NA	No	mix	NA	NA	yes	dementia	Neurological	uni	yes	60	1200	87	unknown	familiar	multi	Europe	yes	massage	Massage	massage, table 1 (measurement 3), moderate
1	1	221	68	143	368	Rodriguez-Mansilla	Rodriguez-Mansilla 2014 C2 T3	C2 T3	2014	Rodriguez-Mansilla	2014	human-human	human-human	pain	pain	Physical health	Yes	4.5	4.4	0.38	8.7	4.7	25.2	1.8	20	17	NA	No	mix	NA	NA	yes	dementia	Neurological	uni	yes	60	1200	87	unknown	familiar	head	Europe	yes	acupressure	Other	ear acupressure, table 1 (measurement 3, moderate
1	1	221	68	144	369	Rodriguez-Mansilla	Rodriguez-Mansilla 2014 C3 T3	C3 T3	2014	Rodriguez-Mansilla	2014	human-human	human-human	pain	pain	Physical health	Yes	1.37	1.34	0.15	20.6	3.8	25.2	2.9	16	18	NA	No	mix	NA	NA	yes	dementia	Neurological	uni	yes	60	1200	87	unknown	familiar	multi	Europe	yes	massage	Massage	massage, table 1 (measurement 3), severe
1	1	221	68	145	370	Rodriguez-Mansilla	Rodriguez-Mansilla 2014 C4 T3	C4 T3	2014	Rodriguez-Mansilla	2014	human-human	human-human	pain	pain	Physical health	Yes	2.83	2.77	0.21	12.2	5.7	25.2	2.9	20	18	NA	No	mix	NA	NA	yes	dementia	Neurological	uni	yes	60	1200	87	unknown	familiar	head	Europe	yes	acupressure	Other	ear acupressure, table 1 (measurement 3), severe
1	1	44	22	32	93	Sui-Whi jane	Sui-Whi jane 2011 T1	T1	2011	Sui-Whi jane	2011	human-human	human-human	pain	pain	Physical health	Yes	0.71	0.7	0.06	3.6	2.5	5.2	2	36	36	49.9	No	mix	58	NA	yes	bone cancer	Cancer	uni	yes	1	40	0	unknown	unknown	multi	Asia	yes	massage	Massage	table 2
1	1	44	22	32	94	Sui-Whi jane	Sui-Whi jane 2011 T2	T2	2011	Sui-Whi jane	2011	human-human	human-human	pain	pain	Physical health	Yes	0.7	0.69	0.06	3	2.1	4.4	1.9	34	33	49.9	No	mix	NA	NA	yes	bone cancer	Cancer	uni	yes	2	80	1	unknown	unknown	multi	Asia	yes	massage	Massage	table 2
1	1	44	22	32	95	Sui-Whi jane	Sui-Whi jane 2011 T3	T3	2011	Sui-Whi jane	2011	human-human	human-human	pain	pain	Physical health	Yes	0.69	0.68	0.06	2.6	2.5	4.2	2.1	34	33	49.9	No	mix	NA	NA	yes	bone cancer	Cancer	uni	yes	3	120	2	unknown	unknown	multi	Asia	yes	massage	Massage	table 2
1	1	239	71	152	373	Weinrich	Weinrich 1990		1990	Weinrich	1990	human-human	human-human	pain	pain	Physical health	Yes	-0.04	-0.04	0.14	2.3	2.3	2.2	3.1	14	14	61.5	No	mix	NA	NA	yes	cancer	Cancer	uni	yes	1	10	0	unknown	unknown	torso	North America	yes	massage	Massage	Table 1
1	1	46	23	34	105	Wilkie	Wilkie 2000		2000	Wilkie	2000	human-human	human-human	pain	pain	Physical health	Yes	-0.14	-0.14	0.14	1.4	1.5	1.2	1.3	15	14	64	No	mix	60	NA	yes	cancer	Cancer	uni	yes	4	160	13	unknown	familiar	multi	North America	yes	massage	Massage	table 3
1	1	124	91	187	516	Frey-Law	Frey-Law 2008 C1	C1	2008	Frey-Law	2008	human-human	human-human	stretch pain	pain	Physical health	Yes	0.53	0.51	0.15	-16.76	62.29	17.65	70.45	17	11	NA	No	mix	NA	f	no	NA	None	uni	yes	1	6	0	unknown	unknown	arm	North America	yes	superficial touch	Other
1	1	124	91	188	517	Frey-Law	Frey-Law 2008 C2	C2	2008	Frey-Law	2008	human-human	human-human	stretch pain	pain	Physical health	yes	1.17	1.13	0.19	-48.37	42.28	17.65	70.45	14	11	NA	No	mix	NA	f	no	NA	None	uni	yes	1	6	0	unknown	unknown	arm	North America	yes	deep massage	Massage
1	1	71	32	51	171	Berretz	Berretz 2021 C1	C1	2021	Berretz	2021	human-human	human-human	positive affect	positive affect (state)	Mental health	Yes	-0.42	-0.41	0.1	2.9	0.8	3.23	0.75	21	19	22.3	No	f	100	m	no	NA	None	bi	no	1	0.33	0	familiar	unknown	torso	Europe	yes	hug	Other	table 4
1	1	71	32	52	172	Berretz	Berretz 2021 C2	C2	2021	Berretz	2021	human-human	human-human	positive affect	positive affect (state)	Mental health	Yes	-0.12	-0.12	0.11	2.76	0.73	2.84	0.65	18	18	22.3	No	m	0	f	no	NA	None	bi	no	1	0.33	0	familiar	unknown	torso	Europe	yes	hug	Other	table 4
1	1	9	7	10	18	Feldman	Feldman 2002		2002	Feldman	2002	human-human	human-human	positive affect	positive affect (state)	Mental health	Yes	1.16	1.15	0.03	0.38	0.1	0.13	0.29	73	73	29.35	No	f	100	mix	no	NA	None	uni	yes	14	1597.2	13	familiar	unknown	multi	Asia	no	kangaroo	Other	table 3
1	1	10	8	11	22	Field	Field 2009		2009	Field	2009	human-human	human-human	positive affect	positive affect (state)	Mental health	Yes	-0.29	-0.28	0.09	3.14	3.28	4.19	3.88	22	21	25.28	No	f	100	f	yes	Prenatal depression	Depression	uni	yes	5.2	104	41	unknown	NA	multi	North America	yes	massage	Massage	table 3
1	1	302	78	163	408	Geva	Geva 2020		2020	Geva	2020	robot-human	human-object	happiness	positive affect (state)	Mental health	Yes	0.41	0.41	0.07	5.9	2.2	5	2.2	63	20	25.1	No	mix	50.8	NA	no	NA	None	uni	no	1	NA	0	unknown	unknown	arm	Asia	yes	touch	Other	results, T4 only as there was touch at this point
1	1	316	84	171	424	Hertenstein	Hertenstein 2009		2009	Hertenstein	2009	human-human	human-human	positive mood	positive affect (state)	Mental health	Yes	1.64	1.58	0.22	1.32	0.26	0.94	0.2	12	12	NA	No	mix	NA	f	no	NA	None	uni	NA	1	2.25	0	familiar	unknown	torso	North America	yes	touch	Other	table 1, only tension decrease condition
1	1	300	76	161	401	Hoffmann	Hoffmann 2021		2021	Hoffmann	2021	robot-human	human-object	positive affect	positive affect (state)	Mental health	Yes	0.13	0.13	0.08	3.1	0.69	3.02	0.58	24	24	21.15	No	mix	NA	NA	no	NA	None	uni	no	1	NA	0	unknown	unknown	arm	Europe	yes	hand touch	Other	table 2
1	1	37	18	25	78	Khilnani	Khilnani 2003 T1	T1	2003	Khilnani	2003	human-human	human-human	mood	positive affect (state)	Mental health	Yes	0.09	0.09	0.14	Avg ES 101,103	NA	NA	NA	15	15	13	No	mix	NA	mix	yes	ADHD	Other	uni	yes	1	20	0	unknown	unknown	multi	North America	yes	massage	Massage	table 1
1	1	37	18	25	79	Khilnani	Khilnani 2003 T2	T2	2003	Khilnani	2003	human-human	human-human	mood	positive affect (state)	Mental health	Yes	0.03	0.03	0.013	Avg ES 102,104	NA	NA	NA	15	15	13	No	mix	NA	mix	yes	ADHD	Other	uni	yes	9	180	NA	unknown	unknown	multi	North America	yes	massage	Massage	table 1
1	1	173	57	115	275	Krohn	Krohn 2011		2011	Krohn	2011	human-human	human-human	elevated mood	positive affect (state)	Mental health	Yes	0.55	0.53	0.14	F = 1.97	NA	NA	NA	16	13	59.68	No	f	100	NA	yes	breast cancer	Cancer	uni	yes	10	300	34	unknown	unknown	multi	Europe	yes	massage	Massage	results, T2, variance calculated from F value
1	1	178	58	118	280	Listing	Listing 2009		2009	Listing	2009	human-human	human-human	elevated mood	positive affect (state)	Mental health	Yes	0.6	0.59	0.06	p=0.016	NA	NA	NA	44	28	NA	No	f	100	f	yes	breast cancer	Cancer	uni	yes	10	300	34	unknown	unknown	multi	Europe	yes	massage	Massage	table 5, Children received 2 15 min. massages once or twice a week. The amount of weeks depended on when they were discharged, so it differed per child
1	1	41	21	29	92	Pinazo	Pinazo 2020		2020	Pinazo	2020	human-human	human-human	positive mood	positive affect (state)	Mental health	Yes	-0.26	-0.26	0.04	0.51	1.54	0.99	2.12	45	45	30.99	No	mix	62.2	NA	no	NA	None	bi	no	1	0.33	0	unknown	unknown	torso	Europe	yes	hug	Other	table 1, PANAS
1	1	307	83	168	419	Serrano	Serrano 2016 C1	C1	2016	Serrano	2016	object-human	human-object	affective valence	positive affect (state)	Mental health	Yes	0.27	0.27	0.06	Avg ES 725,731	NA	NA	NA	33	34	27.05	No	mix	NA	NA	no	NA	None	uni	no	1	NA	0	unknown	unknown	arm	Europe	yes	grass touch	Other	table 1; not sure about the direction of the effect size
1	1	307	83	169	420	Serrano	Serrano 2016 C2	C2	2016	Serrano	2016	object-human	human-object	affective valence	positive affect (state)	Mental health	Yes	0.23	0.23	0.06	Avg ES 726,732	NA	NA	NA	33	36	27.05	No	mix	NA	NA	no	NA	None	uni	no	1	NA	0	unknown	unknown	arm	Europe	yes	grass touch	Other	table 2; not sure about the direction of the effect size
1	1	44	22	32	96	Sui-Whi jane	Sui-Whi jane 2011 T1	T1	2011	Sui-Whi jane	2011	human-human	human-human	mood	positive affect (state)	Mental health	Yes	0.55	0.54	0.06	16.3	9.6	22.2	11.8	36	36	49.9	No	mix	58	NA	yes	bone cancer	Cancer	uni	yes	1	40	0	unknown	unknown	multi	Asia	yes	massage	Massage	table 2
1	1	44	22	32	97	Sui-Whi jane	Sui-Whi jane 2011 T2	T2	2011	Sui-Whi jane	2011	human-human	human-human	mood	positive affect (state)	Mental health	Yes	0.49	0.48	0.06	15.7	9.8	21	11.9	34	33	49.9	No	mix	NA	NA	yes	bone cancer	Cancer	uni	yes	2	80	1	unknown	unknown	multi	Asia	yes	massage	Massage	table 2
1	1	44	22	32	98	Sui-Whi jane	Sui-Whi jane 2011 T3	T3	2011	Sui-Whi jane	2011	human-human	human-human	mood	positive affect (state)	Mental health	Yes	0.21	0.21	0.06	15.5	12.3	17.9	10.3	34	33	49.9	No	mix	NA	NA	yes	bone cancer	Cancer	uni	yes	3	120	2	unknown	unknown	multi	Asia	yes	massage	Massage	table 2
1	1	306	82	167	414	Thomson	Thomson 2011		2011	Thomson	2011	object-human	human-object	positive mood	positive affect (state)	Mental health	Yes	1.07	1.06	0.06	Avg ES 721,723,724	NA	NA	NA	137	21	NA	No	mix	NA	NA	yes	hospital/care patients	Other	uni	no	1	NA	0	unknown	unknown	arm	Europe	NA	haptic touch	Other	table 1, pooled data, post scores
1	1	301	77	162	405	Willemse	Willemse 2017		2017	Willemse	2017	robot-human	human-object	positive affect	positive affect (state)	Mental health	Yes	-0.13	-0.13	0.1	-1.42	3.89	-0.88	4.43	20	19	35.72	No	mix	65	NA	no	NA	None	uni	no	1	4	0	unknown	unknown	torso	Europe	yes	touch	Other	table 2, movies; not sure about direction of effect size
1	1	47	24	35	111	Hattan	Hattan 2002		2002	Hattan	2002	human-human	human-human	relaxation	relaxation	Mental health	Yes	0.25	0.24	0.22	24.67	23.55	18.44	27.09	9	9	NA	No	mix	NA	NA	yes	Cardiac surgery	Surgery	uni	NA	1	20	0	unknown	unknown	leg	Europe	yes	massage	Massage	table 5, change scores, recalculated SDs from SEs (Mean;SD;SE)
1	1	307	83	168	421	Serrano	Serrano 2016		2016	Serrano	2016	object-human	human-object	relaxation	relaxation	Mental health	Yes	0.32	0.32	0.06	8.33	1.68	7.78	1.75	33	34	27.05	No	mix	NA	NA	no	NA	None	uni	no	1	NA	0	unknown	unknown	arm	Europe	yes	haptic touch	Other	table 1, VR vs. touch, post-test
1	1	307	83	169	422	Serrano	Serrano 2016		2016	Serrano	2016	object-human	human-object	relaxation	relaxation	Mental health	Yes	-0.14	-0.14	0.06	7.88	1.98	8.14	1.79	33	36	27.05	No	mix	NA	NA	no	NA	None	uni	no	1	NA	0	unknown	unknown	arm	Europe	yes	haptic touch	Other
1	1	44	22	32	99	Sui-Whi	Sui-Whi 2011 T1	T1	2011	Sui-Whi	2011	human-human	human-human	relaxation	relaxation	Mental health	Yes	0.54	0.53	0.06	5.8	2.5	4.5	2.3	36	36	49.9	No	mix	58	NA	yes	bone cancer	Cancer	uni	yes	1	40	0	unknown	unknown	multi	Asia	yes	massage	Massage	table 2 posttest t1
1	1	44	22	32	100	Sui-Whi	Sui-Whi 2011 T2	T2	2011	Sui-Whi	2011	human-human	human-human	relaxation	relaxation	Mental health	Yes	0.51	0.5	0.06	6.2	2.5	5	2.2	34	33	49.9	No	mix	NA	NA	yes	bone cancer	Cancer	uni	yes	2	80	1	unknown	unknown	multi	Asia	yes	massage	Massage	table 2 posttest t2
1	1	44	22	32	101	Sui-Whi	Sui-Whi 2011 T3	T3	2011	Sui-Whi	2011	human-human	human-human	relaxation	relaxation	Mental health	Yes	0.45	0.44	0.06	6.2	2.4	5.1	2.5	34	33	49.9	No	mix	NA	NA	yes	bone cancer	Cancer	uni	yes	3	120	2	unknown	unknown	multi	Asia	yes	massage	Massage	table 2 posttest t3
1	1	60	30	41	142	Ahles	Ahles 1999 T1	T1	1999	Ahles	1999	human-human	human-human	respiration	respiration	Physical health	Yes	-0.04	-0.04	0.12	-0.13	0.99	-0.24	0.45	16	17	NA	No	mix	88	f	yes	cancer	Cancer	uni	yes	2	40	3.5	unknown	unknown	multi	North America	yes	massage	Massage	table 2
1	1	60	30	41	143	Ahles	Ahles 1999 T2	T2	1999	Ahles	1999	human-human	human-human	respiration	respiration	Physical health	Yes	-0.3	-0.29	0.12	-1.56	0.61	-0.75	0.75	16	17	NA	No	mix	88	f	yes	cancer	Cancer	uni	yes	5	100	10.5	unknown	unknown	multi	North America	yes	massage	Massage	table 2
1	1	60	30	41	144	Ahles	Ahles 1999 T3	T3	1999	Ahles	1999	human-human	human-human	respiration	respiration	Physical health	Yes	-0.72	-0.7	0.13	-0.93	0.51	0.27	0.33	16	17	NA	No	mix	88	f	yes	cancer	Cancer	uni	yes	7.65	153	20	unknown	unknown	multi	North America	yes	massage	Massage	table 2
1	1	248	73	156	384	Albert	Albert 2009 T1	T1	2009	Albert	2009	human-human	human-human	respiratory rate	respiration	Physical health	Yes	0.13	0.13	0.02	p=.3	NA	NA	NA	126	126	65	No	mix	29	NA	yes	heart surgery	Surgery	uni	yes	1	30	2	unknown	unknown	multi	North America	yes	massage	Massage	postoperative scores; table 3; results
1	1	248	73	156	385	Albert	Albert 2009 T2	T2	2009	Albert	2009	human-human	human-human	respiratory rate	respiration	Physical health	Yes	0.13	0.13	0.02	p=.3	NA	NA	NA	126	126	65	No	mix	29	NA	yes	heart surgery	Surgery	uni	yes	2	60	4	unknown	unknown	multi	North America	yes	massage	Massage	postoperative scores; table 3; results
1	1	68	31	47	159	Bauer	Bauer 2010 T1	T1	2010	Bauer	2010	human-human	human-human	respiration	respiration	Physical health	Yes	0.3	0.3	0.04	-0.9	5.6	0.6	4.1	62	51	65.45	No	mix	32	NA	yes	cardiac surgery	Surgery	uni	yes	1	20	0	unknown	unknown	multi	North America	yes	massage	Massage	table 4
1	1	68	31	47	160	Bauer	Bauer 2010 T2	T2	2010	Bauer	2010	human-human	human-human	respiration	respiration	Physical health	Yes	0.1	0.1	0.04	0	5.1	0.5	4.6	62	51	65.45	No	mix	32	NA	yes	cardiac surgery	Surgery	uni	yes	2	40	2	unknown	unknown	multi	North America	yes	massage	Massage	table 4
1	1	102	40	77	194	Fattah	Fattah 2011		2011	Fattah	2011	human-human	human-human	forced expiratory flow (FEV1)	respiration	Physical health	Yes	0.47	0.46	0.07	Avg ES 330,331,332,33	NA	NA	NA	30	30	11.1	No	mix	43	mix	yes	Asthma	Other	uni	yes	35	700	34	familiar	familiar	multi	Africa	yes	massage	Massage	table 2
1	1	47	24	35	112	Hattan	Hattan 2002		2002	Hattan	2002	human-human	human-human	respiration	respiration	Physical health	Yes	-0.31	-0.3	0.23	0.89	0.59	0.22	0.85	9	9	NA	No	mix	NA	NA	yes	Cardiac surgery	Surgery	uni	NA	1	20	0	unknown	unknown	leg	Europe	yes	massage	Massage	table 3
1	1	29	14	21	54	Hernandez-Reif	Hernandez-Reif 1999		1999	Hernandez-Reif	1999	human-human	human-human	peak air flow	respiration	Physical health	Yes	0.49	0.47	0.21	297.9	94.1	244	125.4	10	10	9.9	No	NA	NA	f	yes	cystic fibrosis	Other	uni	yes	30	600	29	familiar	NA	multi	North America	yes	massage	Massage	table 1
1	1	181	59	120	285	Lindgren	Lindgren 2013		2013	Lindgren	2013	human-human	human-human	respiratory frequency	respiration	Physical health	Yes	0.58	0.56	0.21	15.6	7.5	19.2	4.7	10	10	65.9	No	NA	NA	NA	yes	aortic surgery	Surgery	uni	yes	1	60	0	unknown	unknown	multi	Europe	yes	massage	Massage	table 2
1	1	301	77	162	406	Willemse	Willemse 2017		2017	Willemse	2017	robot-human	human-object	respiration	respiration	Physical health	Yes	-0.24	-0.24	0.1	-0.21	3.99	-0.99	2.17	20	19	35.77	No	mix	65	NA	no	NA	None	uni	no	1	4	0	unknown	unknown	torso	Europe	yes	touch	Other	table 2, movies; not sure about direction of effect size
1	1	335	89	176	436	Willemse	Willemse 2019		2019	Willemse	2019	robot-human	human-object	respiration	respiration	Physical health	Yes	0.11	0.11	0.06	-0.76	2.41	-0.45	3.32	33	32	47.9	No	mix	NA	NA	no	NA	None	uni	no	1	4	0	unknown	unknown	multi	Europe	yes	gentle touch	Other	table 3
1	1	68	31	47	161	Bauer	Bauer 2010 T1	T1	2010	Bauer	2010	human-human	human-human	sleep	sleep	Physical health	Yes	0.05	0.05	0.04	-0.8	5.9	-1.1	5.6	62	51	65.45	No	mix	32	NA	yes	cardiac surgery	Surgery	uni	yes	1	20	0	unknown	unknown	multi	North America	yes	massage	Massage	table 4
1	1	68	31	47	162	Bauer	Bauer 2010 T2	T2	2010	Bauer	2010	human-human	human-human	sleep	sleep	Physical health	Yes	-0.02	-0.02	0.04	0.1	4.7	0.2	3.1	62	51	65.45	No	mix	32	NA	yes	cardiac surgery	Surgery	uni	yes	2	40	2	unknown	unknown	multi	North America	yes	massage	Massage	table 4
1	1	109	42	81	203	Field	Field 2002		2002	Field	2002	human-human	human-human	sleep	sleep	Physical health	Yes	0.21	0.2	0.2	6.4	1.1	6.2	0.8	10	10	50.9	No	mix	NA	NA	yes	fibromyalgia	Pain	uni	yes	10	300	34	unknown	unknown	multi	North America	yes	massage	Massage
1	1	118	45	86	221	Field	Field 2007		2007	Field	2007	human-human	human-human	sleep disturbance	sleep	Physical health	Yes	0.18	0.18	0.13	26.1	23.7	29.6	15.2	15	15	41	No	mix	NA	NA	yes	chronic low back pain	Pain	uni	yes	9	270	34	unknown	NA	multi	North America	yes	massage	Massage	table 1, last day post
1	1	22	11	15	34	Field	Field 2009		2009	Field	2009	human-human	human-human	sleep disturbance	sleep	Physical health	Yes	0.4	0.4	0.03	47.3	22.4	55.7	18.5	88	61	26.2	No	f	100	mix	yes	depression	Depression	uni	yes	24	480	83	familiar	familiar	multi	North America	yes	massage	Massage	table 2
1	1	147	51	102	242	Hernandez-Reif	Hernandez-Reif 2002		2002	Hernandez-Reif	2002	human-human	human-human	sleep (disturbance)	sleep	Physical health	Yes	0.24	0.23	0.26	Avg ES 422,423	NA	NA	NA	8	8	58	No	mix	NA	NA	yes	parkinson	Neurological	uni	yes	10	300	34	unknown	NA	multi	North America	yes	massage	Massage	table 2, disturbances
1	1	148	52	103	254	Hernandez-Reif	Hernandez-Reif 2001		2001	Hernandez-Reif	2001	human-human	human-human	sleep (disturbance)	sleep	Physical health	Yes	0.41	0.4	0.18	Avg ES 431,432	NA	NA	NA	12	12	40	No	mix	58.3	NA	yes	chronic low back pain	Pain	uni	NA	10	300	34	unknown	NA	multi	North America	yes	massage	Massage	table 3, disturbance
1	1	209	65	136	319	Oliveira	Oliveira 2012 C1 T1	C1 T1	2012	Oliveira	2012	human-human	human-human	sleep disturbance	sleep	Physical health	Yes	0.44	0.43	0.14	2.9	2.2	3.8	1.9	15	15	NA	No	f	100	NA	no	NA	None	uni	yes	16	960	59	unknown	unknown	multi	South America	yes	massage	Massage	table 2
1	1	209	65	137	320	Oliveira	Oliveira 2012 C2 T1	C2 T1	2012	Oliveira	2012	human-human	human-human	sleep disturbance	sleep	Physical health	Yes	0.17	0.17	0.14	3.5	1.6	3.8	1.9	14	15	NA	No	f	100	NA	no	NA	None	uni	yes	16	960	59	unknown	unknown	multi	South America	yes	passive movement	Other	table 2
1	1	209	65	136	321	Oliveira	Oliveira 2012 C1 T2	C1 T2	2012	Oliveira	2012	human-human	human-human	sleep disturbance	sleep	Physical health	Yes	0.79	0.77	0.14	2.1	2	3.8	2.3	15	15	NA	No	f	100	NA	no	NA	None	uni	yes	32	1920	119	unknown	unknown	multi	South America	yes	massage	Massage	table 2
1	1	209	65	137	322	Oliveira	Oliveira 2012 C2 T2	C2 T2	2012	Oliveira	2012	human-human	human-human	sleep disturbance	sleep	Physical health	Yes	0.16	0.16	0.14	3.5	1.1	3.8	2.3	14	15	NA	No	f	100	NA	no	NA	None	uni	yes	32	1920	119	unknown	unknown	multi	South America	yes	passive movement	Other	table 2
1	1	44	22	32	102	Sui-Whi jane	Sui-Whi jane 2011 T1	T1	2011	Sui-Whi jane	2011	human-human	human-human	sleep	sleep	Physical health	Yes	-0.08	-0.08	0.06	27.5	13.5	28.6	14.9	36	36	49.9	No	mix	58	NA	yes	bone cancer	Cancer	uni	yes	1	40	0	unknown	unknown	multi	Asia	yes	massage	Massage	table 2
1	1	44	22	32	103	Sui-Whi jane	Sui-Whi jane 2011 T2	T2	2011	Sui-Whi jane	2011	human-human	human-human	sleep	sleep	Physical health	Yes	0.25	0.25	0.06	32.3	12.3	29.1	13.8	34	33	49.9	No	mix	NA	NA	yes	bone cancer	Cancer	uni	yes	2	80	1	unknown	unknown	multi	Asia	yes	massage	Massage	table 2
1	1	44	22	32	104	Sui-Whi jane	Sui-Whi jane 2011 T3	T3	2011	Sui-Whi jane	2011	human-human	human-human	sleep	sleep	Physical health	Yes	0.2	0.2	0.06	32.8	11.4	30.2	14.4	34	33	49.9	No	mix	NA	NA	yes	bone cancer	Cancer	uni	yes	3	120	2	unknown	unknown	multi	Asia	yes	massage	Massage	table 2
1	1	11	9	12	471	Field	Field 1997		1997	Field	1997	human-human	human-human	social functioning	social functioning	Mental health	yes	0.89	0.86	0.2	F = 4.38	NA	NA	NA	11	11	4.5	No	mix	NA	NA	yes	autism	Neurological	uni	yes	8	120	27	unknown	unknown	multi	North America	yes	massage	Massage	table 1
1	1	32	17	24	472	Hernandez-Reif	Hernandez-Reif 1998		1998	Hernandez-Reif	1998	human-human	human-human	social functioning	social functioning	Mental health	yes	2.58	2.49	0.31	4.7	0.9	2.9	0.4	12	12	47.11	No	mix	83	NA	yes	MS	Neurological	uni	yes	10	450	34	unknown	NA	multi	North America	yes	massage	Massage	table 2
1	1	37	18	25	473	Khilnani	Khilnani 2003		2003	Khilnani	2003	human-human	human-human	asociality	social functioning	Mental health	yes	0.85	0.83	0.15	46.7	6.9	55.3	12.6	15	15	13	No	mix	NA	mix	yes	ADHD	Other	uni	yes	9	180	NA	unknown	unknown	multi	North America	yes	massage	Massage	table 1
1	1	10	8	11	474	Field	Field 2009		2009	Field	2009	human-human	human-human	somatic/vegetative	somatic/vegetative	Physical health	yes	0.17	0.17	0.09	6.14	3.4	6.76	3.99	22	21	25.28	No	f	100	f	yes	Prenatal depression	Depression	uni	yes	5.2	104	41	unknown	NA	multi	North America	yes	massage	Massage	table 3, last session
1	1	30	15	22	475	Hernandez-Reif	Hernandez-Reif 1998		1998	Hernandez-Reif	1998	human-human	human-human	somatization	somatization	Physical health	yes	0.4	0.39	0.17	55.5	9.2	59.2	9.5	12	12	39.9	No	NA	NA	NA	yes	migraine	Pain	uni	yes	10	300	34	unknown	NA	multi	North America	yes	massage	Massage	table 1, last day
1	1	11	9	12	476	Field	Field 1997		1997	Field	1997	human-human	human-human	stereotyptical behavior	stereotyptical behavior	Mental health	yes	1.22	1.17	0.22	F = 8.13	NA	NA	NA	11	11	4.5	No	mix	NA	NA	yes	autism	Neurological	uni	yes	8	120	27	unknown	unknown	multi	North America	yes	massage	Massage	table 1
1	1	60	30	41	145	Ahles	Ahles 1999 T1	T1	1999	Ahles	1999	human-human	human-human	distress	stress	Mental health	Yes	0.99	0.97	0.14	-1.6	0.6	0.06	0.23	15	17	NA	No	mix	NA	f	yes	cancer	Cancer	uni	yes	2	40	3.5	unknown	unknown	multi	North America	yes	massage	Massage	table 2
1	1	60	30	41	146	Ahles	Ahles 1999 T2	T2	1999	Ahles	1999	human-human	human-human	distress	stress	Mental health	Yes	-0.38	-0.37	0.13	-0.19	0.38	-0.69	0.3	15	17	NA	No	mix	NA	f	yes	cancer	Cancer	uni	yes	5	100	10.5	unknown	unknown	multi	North America	yes	massage	Massage	table 2
1	1	60	30	41	147	Ahles	Ahles 1999 T3	T3	1999	Ahles	1999	human-human	human-human	distress	stress	Mental health	Yes	0.96	0.94	0.14	-1	0.43	0.07	0.07	15	17	NA	No	mix	NA	f	yes	cancer	Cancer	uni	yes	7.65	153	20	unknown	unknown	multi	North America	yes	massage	Massage	table 2
1	1	82	37	63	187	Cho	Cho 2016		2016	Cho	2016	human-human	human-human	stress	stress	Mental health	Yes	2.25	2.21	0.16	3.76	0.23	4.4	0.33	20	20	NA	No	f	100	mix	no	NA	None	uni	yes	10	300	20	familiar	unknown	multi	Asia	no	kangaroo	Other	table 5
1	1	10	8	11	23	Field	Field 2009		2009	Field	2009	human-human	human-human	interpersonal distress	stress	Mental health	Yes	-0.01	-0.01	0.09	0.91	1.87	0.9	1.64	22	21	25.28	No	f	100	f	yes	Prenatal depression	Depression	uni	yes	5.2	104	41	unknown	NA	multi	North America	yes	massage	Massage	table 3, last session
1	1	173	57	115	276	Krohn	Krohn 2011		2011	Krohn	2011	human-human	human-human	stress	stress	Mental health	Yes	0.37	0.36	0.14	F = 0.92	NA	NA	NA	16	13	59.68	No	f	100	NA	yes	breast cancer	Cancer	uni	yes	10	300	34	unknown	unknown	multi	Europe	yes	massage	Massage	results, T2, variance calculated from F value
1	1	49	26	37	114	Triplett	Triplett 1979		1979	Triplett	1979	human-human	human-human	stress reduction	stress	Mental health	Yes	1.97	1.95	0.1	2x2 frequency (53/7 vs 7/33)	NA	NA	NA	60	40	NA	No	mix	NA	f	yes	hospitalized	Other	uni	NA	1	5	0	unknown	unknown	NA	North America	yes	stroking, rocking	Other	table 1
1	1	331	87	174	433	Yamazaki	Yamazaki 2016		2016	Yamazaki	2016	object-human	human-object	stress	stress	Mental health	Yes	0	0	0.14	9.21	4.37	9.14	3.99	15	14	64.54	No	mix	NA	NA	no	NA	None	uni	no	1	15	0	unknown	unknown	torso	Asia	yes	hug	Other	results, subjective stress
1	1	60	30	41	148	Ahles	Ahles 1999 T1	T1	1999	Ahles	1999	human-human	human-human	systolic BP	systolic BP	Physical health	Yes	0.12	0.12	0.12	-0.13	2.64	1.06	2.38	16	17	NA	No	mix	88	f	yes	cancer	Cancer	uni	yes	2	40	6	unknown	unknown	multi	North America	yes	massage	Massage	table 2
1	1	60	30	41	149	Ahles	Ahles 1999 T2	T2	1999	Ahles	1999	human-human	human-human	systolic BP	systolic BP	Physical health	Yes	-0.04	-0.04	0.12	-2.69	3.08	-3.13	2.04	16	17	NA	No	mix	88	f	yes	cancer	Cancer	uni	yes	5	100	13	unknown	unknown	multi	North America	yes	massage	Massage	table 2
1	1	60	30	41	150	Ahles	Ahles 1999 T3	T3	1999	Ahles	1999	human-human	human-human	systolic BP	systolic BP	Physical health	Yes	-0.1	-0.1	0.12	-2.67	1.98	-3.47	2.05	16	17	NA	No	mix	88	f	yes	cancer	Cancer	uni	yes	7.65	153	20	unknown	unknown	multi	North America	yes	massage	Massage	table 2
1	1	248	73	156	386	Albert	Albert 2009 T1	T1	2009	Albert	2009	human-human	human-human	systolic blood pressure	systolic BP	Physical health	Yes	0.33	0.33	0.02	p=.01	NA	NA	NA	126	126	65	No	mix	29	NA	yes	heart surgery	Surgery	uni	yes	1	30	2	unknown	unknown	multi	North America	yes	massage	Massage	postoperative scores; table 3; results
1	1	248	73	156	387	Albert	Albert 2009 T2	T2	2009	Albert	2009	human-human	human-human	systolic blood pressure	systolic BP	Physical health	Yes	0.09	0.09	0.02	p=.5	NA	NA	NA	126	126	65	No	mix	29	NA	yes	heart surgery	Surgery	uni	yes	2	60	4	unknown	unknown	multi	North America	yes	massage	Massage	postoperative scores; table 3; results
1	1	68	31	47	163	Bauer	Bauer 2010 T1	T1	2010	Bauer	2010	human-human	human-human	systolic BP	systolic BP	Physical health	Yes	-0.29	-0.29	0.04	0.7	7.8	-1.7	8.7	62	51	65.45	No	mix	32	NA	yes	cardiac surgery	Surgery	uni	yes	1	20	0	unknown	unknown	multi	North America	yes	massage	Massage	table 4
1	1	68	31	47	164	Bauer	Bauer 2010 T2	T2	2010	Bauer	2010	human-human	human-human	systolic BP	systolic BP	Physical health	Yes	0	0	0.04	-2.3	10.9	-2.3	12.7	62	51	65.45	No	mix	32	NA	yes	cardiac surgery	Surgery	uni	yes	2	40	2	unknown	unknown	multi	North America	yes	massage	Massage	table 4
1	1	262	75	160	399	Bennett	Bennett 2015		2015	Bennett	2015	human-human	human-human	systolic BP	systolic BP	Physical health	Yes	-0.35	-0.34	0.11	95.3	10.44	92.11	7.34	18	18	21.36	No	mix	78	NA	no	NA	None	uni	yes	1	90	0	unknown	unknown	multi	Asia	yes	massage	Massage	table 3
1	1	71	32	51	173	Berretz	Berretz 2021 C1	C1	2021	Berretz	2021	human-human	human-human	systolic BP	systolic BP	Physical health	Yes	-0.54	-0.53	0.1	112.05	10.36	106.53	10.1	21	19	22.3	No	f	100	m	no	NA	None	bi	no	1	0.33	0	familiar	unknown	torso	Europe	yes	hug	Other	table 2
1	1	71	32	52	174	Berretz	Berretz 2021 C2	C2	2021	Berretz	2021	human-human	human-human	systolic BP	systolic BP	Physical health	Yes	-0.37	-0.36	0.11	124.06	14.73	118.83	13.29	18	18	22.3	No	m	0	f	no	NA	None	bi	no	1	0.33	0	familiar	unknown	torso	Europe	yes	hug	Other	table 2
1	1	72	33	53	178	Billhult	Billhult 2008		2008	Billhult	2008	human-human	human-human	systolic BP	systolic BP	Physical health	Yes	0.83	0.81	0.14	p = .03	NA	NA	NA	15	15	62	No	f	100	NA	yes	breast cancer	Cancer	uni	yes	1	45	0	unknown	unknown	multi	Europe	yes	massage	Massage	figure 3
1	1	130	47	90	226	Givi	Givi 2013		2013	Givi	2013	human-human	human-human	systolic BP	systolic BP	Physical health	Yes	1.67	1.64	0.11	116	9.14	130	7.5	25	25	NA	No	f	100	NA	no	NA	None	uni	yes	10	125	24	unknown	unknown	multi	Asia	yes	massage	Massage	table 1
1	1	137	48	98	229	Grewen	Grewen 2003		2003	Grewen	2003	human-human	human-human	blood pressure (systolic)	systolic BP	Physical health	Yes	0.79	0.79	0.02	F=28,78, p=0,0001	NA	NA	NA	100	85	31.58	No	mix	50	mix	no	NA	None	bi	NA	1	10.33	0	familiar	unknown	multi	Europe	yes	hugging, close contact	Other
1	1	47	24	35	113	Hattan	Hattan 2002		2002	Hattan	2002	human-human	human-human	systolic BP	systolic BP	Physical health	Yes	-0.12	-0.11	0.22	-1.78	4.64	-3	2.15	9	9	NA	No	mix	NA	NA	yes	Cardiac surgery	Surgery	uni	NA	1	20	0	unknown	unknown	leg	Europe	yes	massage	Massage	table 3
1	1	146	50	101	239	Hernandez-Reif	Hernandez-Reif 2000 T1	T1	2000	Hernandez-Reif	2000	human-human	human-human	systolic BP	systolic BP	Physical health	Yes	0	0	0.13	Avg ES 412,414	NA	NA	NA	15	15	51.6	No	mix	60	NA	yes	high blood pressure	Other	uni	yes	1	30	0	unknown	NA	multi	North America	yes	massage	Massage	table 2
1	1	146	50	101	240	Hernandez-Reif	Hernandez-Reif 2000 T2	T2	2000	Hernandez-Reif	2000	human-human	human-human	systolic BP	systolic BP	Physical health	Yes	0.13	0.13	0.13	Avg ES 413,415	NA	NA	NA	15	15	51.6	No	mix	60	NA	yes	high blood pressure	Other	uni	yes	10	300	34	unknown	NA	multi	North America	yes	massage	Massage	table 2
1	1	171	56	114	271	Kim	Kim 2001		2001	Kim	2001	human-human	human-human	systolic blood pressure	systolic BP	Physical health	Yes	0.38	0.37	0.07	126.83	20.98	135.83	25.59	29	30	57.42	No	mix	51.7	NA	yes	cataract surgery	Surgery	uni	yes	1	5	0	unknown	unknown	arm	Asia	no	hand massage	Massage	table 3, after massage
1	1	261	74	158	394	Kim	Kim 2016a		2016a	Kim	2016	human-human	human-human	systolic BP	systolic BP	Physical health	Yes	0.97	0.93	0.19	139.8	3	147.4	1.8	11	12	42.6	No	f	100	NA	no	NA	None	uni	yes	20	300	69	unknown	unknown	head	Asia	yes	massage	Massage	table 4; SDs are weird but no obvious error
1	1	261	74	159	395	Kim	Kim 2016b		2016b	Kim	2016	human-human	human-human	systolic BP	systolic BP	Physical health	Yes	2.12	2.04	0.27	135.3	1.7	147.4	1.8	11	12	42.84	No	f	100	NA	no	NA	None	uni	yes	20	500	69	unknown	unknown	head	Asia	yes	massage	Massage	table 4; SDs are weird but no obvious error
1	1	181	59	120	286	Lindgren	Lindgren 2013		2013	Lindgren	2013	human-human	human-human	systolic blood pressure	systolic BP	Physical health	Yes	0.61	0.58	0.21	124.3	13.5	134.7	19.8	10	10	65.9	No	NA	NA	NA	yes	aortic surgery	Surgery	uni	yes	1	60	0	unknown	unknown	multi	Europe	yes	massage	Massage	table 2, 1:30am group
1	1	195	61	128	301	Mok	Mok 2004		2004	Mok	2004	human-human	human-human	systolic blood pressure	systolic BP	Physical health	Yes	1.28	1.27	0.05	129.3	8.51	140.2	8.54	51	51	73.2	No	mix	NA	NA	yes	stroke	Neurological	uni	yes	7	70	6	NA	unknown	torso	Asia	yes	massage	Massage	table 2
1	1	199	62	130	304	Moyle	Moyle 2014		2014	Moyle	2014	human-human	human-human	systolic blood pressure	systolic BP	Physical health	Yes	1.95	1.92	0.11	-9.34	1.65	-6.22	1.55	25	28	86.52	No	mix	NA	NA	yes	dementia	Neurological	uni	yes	15	150	20	unknown	familiar	leg	Oceania	yes	massage	Massage	table 1; not sure about the direction of the effect size
1	1	209	65	136	323	Oliveira	Oliveira 2012 C1 T1	C1 T1	2012	Oliveira	2012	human-human	human-human	quality of life	well-being (trait)	Mental health	Yes	1.58	1.54	0.17	82.6	34.2	134	30.9	15	15	NA	No	f	100	NA	no	NA	None	uni	yes	16	960	59	unknown	unknown	multi	South America	yes	massage	Massage	table 2
1	1	209	65	137	324	Oliveira	Oliveira 2012 C2 T1	C2 T1	2012	Oliveira	2012	human-human	human-human	quality of life	well-being (trait)	Mental health	Yes	0.57	0.55	0.15	112.8	42.6	134	30.9	14	15	NA	No	f	100	NA	no	NA	None	uni	yes	16	960	59	unknown	unknown	multi	South America	yes	passive movement	Other	table 2
1	1	209	65	136	325	Oliveira	Oliveira 2012 C1 T2	C1 T2	2012	Oliveira	2012	human-human	human-human	quality of life	well-being (trait)	Mental health	Yes	1.68	1.63	0.18	79.8	35.4	138	34	15	15	NA	No	f	100	NA	no	NA	None	uni	yes	32	1920	119	unknown	unknown	multi	South America	yes	massage	Massage	table 2
1	1	209	65	137	326	Oliveira	Oliveira 2012 C2 T2	C2 T2	2012	Oliveira	2012	human-human	human-human	quality of life	well-being (trait)	Mental health	Yes	0.58	0.56	0.14	115.3	43.8	138	34	14	15	NA	No	f	100	NA	no	NA	None	uni	yes	32	1920	119	unknown	unknown	multi	South America	yes	passive movement	Other	table 2
1	1	46	23	34	106	Wilkie	Wilkie 2000		2000	Wilkie	2000	human-human	human-human	well-being	well-being (trait)	Mental health	Yes	0.28	0.27	0.14	Avg ES 145,146,147	NA	NA	NA	15	14	64	No	mix	60	NA	yes	cancer	Cancer	uni	yes	4	160	13	unknown	familiar	multi	North America	yes	massage	Massage	table 5

## Sheet: AdultsChildren Sample size
Study	Study_id	Cohort	n_expgroup	n_contgroup
1	1	1	30	60
2	2	2	52	48
3	3	3	9	7
4	4	4	10	10
5	5	5	12	12
5	5	6	12	12
8	6	9	20	33
9	7	10	73	73
10	8	11	22	21
11	9	12	11	11
17	10	13	10	10
22	11	15	88	61
25	12	18	26	24
27	13	19	75	75
29	14	20	10	10
29	14	21	10	10
30	15	22	12	12
31	16	23	18	16
32	17	24	12	12
37	18	25	15	15
39	19	26	15	15
40	20	28	20	20
41	21	29	45	45
44	22	32	36	36
46	23	34	15	14
47	24	35	9	9
48	25	36	21	21
49	26	37	60	40
50	27	38	17	22
55	28	39	31	31
59	29	40	18	14
60	30	41	16	17
68	31	47	62	51
71	32	51	21	19
71	32	52	18	18
72	33	53	15	15
73	34	179	11	11
74	35	180	19	20
75	36	54	75	71
82	37	63	20	20
89	38	66	30	28
94	39	72	12	12
102	40	77	30	30
108	41	80	7	7
109	42	81	10	10
113	43	84	20	20
114	44	85	23	14
118	45	86	15	15
118	45	86	15	15
121	46	87	41	41
130	47	90	25	25
137	48	98	100	85
139	49	99	32	31
146	50	101	15	15
147	51	102	8	8
148	52	103	12	12
149	53	104	22	20
162	54	109	5	5
166	55	111	20	20
171	56	114	29	30
173	57	115	16	13
178	58	118	44	28
181	59	120	10	10
189	60	126	200	202
195	61	128	51	51
199	62	130	25	28
202	63	132	12	12
202	63	133	12	12
205	64	134	37	37
209	65	136	15	15
209	65	137	14	15
211	66	138	29	24
212	67	139	25	22
212	67	140	25	26
221	68	142	19	17
221	68	143	20	17
221	68	144	16	18
221	68	145	20	18
229	69	149	32	32
235	70	151	14	14
239	71	152	14	14
246	72	155	56	57
248	73	156	126	126
261	74	158	11	12
261	74	159	11	12
262	75	160	18	18
300	76	161	24	24
301	77	162	20	19
302	78	163	63	20
303	79	164	4	4
304	80	165	9	9
305	81	166	45	44
306	82	167	137	21
307	83	168	33	34
307	83	169	33	36
316	84	171	12	12
324	85	172	13	11
329	86	173	53	53
331	87	174	15	14
333	88	175	13	11
335	89	176	33	32
338	90	177	10	10

## Sheet: Newborns Final datasheet
Included	Effect included? (0 if effect size was averaged)	Study	Study_id	Cohort	Effects	First Author (random effect)	Author	Citation_year	Year	dyad_type	Sender-Receiver (re-coded)	Outcome ;depression, anxiety, happiness, well-being, stress, blood pressure, pain, cardiovasuclar, immune system, other)	Outcome	Outcome_bin	Outcome included (>5 effects for either newborns or non-newborns)	Effect size (d)	hedges_g	variance	Mean/p/t/F (Touch Group)	SD (Touch group)	Mean/p/t/F (Control Group)	SD (Control group)	n_expgroup	n_contgroup	Mean_age	Newborn (yes or no)	gender_outcome	sex_ratio	gender_not_outcome	clin_sample	Disorder (also re-check column J)	Disease	Directionality	skin_to_skin	sessions	touch_duration	timespan	familiarity	location	body_part	ancestry	RCT	Type of Touch (e.g. kangaroo, massage, tickling, kissing, hugging, petting, skin-to-skin contact, other)	touch_type	Notes
1	1	101	24	75	72	A44	El-Farrash	El-Farrash 2020 C1	2020	human-human	human-human	regulation	affect regulation	Mental health	Yes	1.6	1.58	0.07	5.55	0.76	4.3	0.8	40	40	newborn	Yes	mix	55	mix	yes	Preterm	Premature Birth	uni	yes	7	420	6	familiar	unknown	multi	Africa	yes	kangaroo	Kangaroo	table 3, KMC 60 vs. control
1	1	101	24	76	73	A44	El-Farrash	El-Farrash 2020 C2	2020	human-human	human-human	regulation	affect regulation	Mental health	Yes	3.52	3.49	0.13	7.05	0.76	4.3	0.8	40	40	newborn	Yes	mix	60	mix	yes	Preterm	Premature Birth	uni	yes	7	840	6	familiar	unknown	multi	Africa	yes	kangaroo	Kangaroo	table 3, KMC 120 vs. control
1	1	223	56	146	147	A90	Scafidi	Scafidi 1986	1986	human-human	human-human	state regulation	affect regulation	Mental health	Yes	-0.06	-0.06	0.1	3.4	1.7	3.5	1.8	20	20	newborn	Yes	NA	NA	NA	yes	preterm	Premature Birth	uni	yes	30	450	9	unknown	unknown	multi	North America	yes	tactile-kinesthetic stimulation	Other	table 5
1	1	224	57	147	153	A90	Scafidi	Scafidi 1990	1990	human-human	human-human	state regulation	affect regulation	Mental health	Yes	-0.06	-0.06	0.1	5.5	1.9	5.6	1.5	20	20	newborn	Yes	mix	55	NA	yes	preterm	Premature Birth	uni	yes	30	450	9	unknown	unknown	multi	North America	no	massage	Massage	table 4
1	1	225	58	148	159	A90	Scafidi	Scafidi 1996	1996	human-human	human-human	regulation of state	affect regulation	Mental health	Yes	-0.77	-0.75	0.15	4	0.6	4.5	0.7	14	14	newborn	Yes	NA	NA	NA	no	NA	None	uni	yes	4.8	216	9	unknown	unknown	multi	North America	yes	massage	Massage	table 2
1	1	241	60	153	165	A95	Wheeden	Wheeden 1993	1993	human-human	human-human	state regulation	affect regulation	Mental health	Yes	1	0.97	0.15	5.9	1	4.8	1.2	15	15	newborn	Yes	NA	NA	NA	yes	preterm	Premature Birth	uni	yes	30	450	9	unknown	unknown	multi	North America	yes	massage	Massage	table 5
1	1	101	24	75	181	A44	El-Farrash	El-Farrash 2020 C1	2020	human-human	human-human	arousal	arousal	Mental health	yes	-0.63	-0.62	0.05	4.2	0.41	3.85	0.67	40	40	newborn	Yes	mix	55	mix	yes	Preterm	Premature Birth	0	yes	7	420	6	familiar	unknown	multi	Africa	yes	kangaroo	Kangaroo	table 3, KMC 60 vs. control
1	1	101	24	76	182	A44	El-Farrash	El-Farrash 2020 C2	2020	human-human	human-human	arousal	arousal	Mental health	yes	-1.58	-1.56	0.07	4.8	0.52	3.85	0.67	40	40	newborn	Yes	mix	60	mix	yes	Preterm	Premature Birth	0	yes	7	840	6	familiar	unknown	multi	Africa	yes	kangaroo	Kangaroo	table 3, KMC 120 vs. control
1	1	161	40	108	183	A59	Kashaninia	Kashaninia 2008	2008	human-human	human-human	fussy arousal	arousal	Mental health	yes	1.38	1.37	0.13	6%, 3 of 50	NA	44%, 22 of 50	NA	50	50	newborn	Yes	mix	56	f	no	NA	None	0	yes	1	10	0	familiar	unknown	multi	Asia	yes	kangaroo	Kangaroo	table 2, fussy, percentages given that were calculated to n's
1	1	223	56	146	184	A90	Scafidi	Scafidi 1986	1986	human-human	human-human	autonomic stability	autonomic stability	Physical health	yes	-0.38	-0.37	0.1	6.4	1	6.8	1.1	20	20	newborn	Yes	NA	NA	NA	yes	preterm	Premature Birth	0	yes	30	450	9	unknown	unknown	multi	North America	yes	tactile-kinesthetic stimulation	Other	table 5
1	1	224	57	147	185	A90	Scafidi	Scafidi 1990	1990	human-human	human-human	autonomic stability	autonomic stability	Physical health	yes	0	0	0.1	6.7	1.2	6.7	1.1	20	20	newborn	Yes	mix	55	NA	yes	preterm	Premature Birth	0	yes	30	450	9	unknown	unknown	multi	North America	no	massage	Massage	table 4
1	1	225	58	148	186	A90	Scafidi	Scafidi 1996	1996	human-human	human-human	autonomic stability	autonomic stability	Physical health	yes	1.97	1.91	0.21	6.2	0.7	5	0.5	14	14	newborn	Yes	NA	NA	NA	no	NA	None	0	yes	4.8	216	9	unknown	unknown	multi	North America	yes	massage	Massage	table 2
1	1	241	60	153	187	A95	Wheeden	Wheeden 1993	1993	human-human	human-human	autonomic stability	autonomic stability	Physical health	yes	0.2	0.19	0.13	5.7	1.8	5.4	1.1	15	15	newborn	Yes	NA	NA	NA	yes	preterm	Premature Birth	0	yes	30	450	9	unknown	unknown	multi	North America	yes	massage	Massage	table 5
1	1	122	29	181	188	A116	Filho	Filho 2015	2015	human-human	human-human	bacterial decolonization	bacterial decolonization	Physical health	yes	0.05	0.05	0.06	28 of 53	NA	11 of 49	NA	53	49	newborn	Yes	mix	50.9	f	no	NA	None	0	yes	12	720	6	familiar	unknown	multi	South America	yes	skin-to-skin contact	Kangaroo	table 2
1	1	84	17	65	189	A39	Christensson	Christensson 1992	1992	human-human	human-human	blood glucose	blood sugar	Physical health	yes	0.87	0.86	0.09	3.17	0.7	2.56	0.71	25	25	newborn	Yes	NA	NA	f	no	NA	None	0	yes	1	90	0	familiar	unknown	multi	Europe	yes	skin-to-skin contact	Kangaroo	table 4
1	1	67	9	178	14	A27	Basiri-Moghadam	Basiri-Moghadam 2015 T1	2015	human-human	human-human	defecation frequency	bowel movements	Physical health	Yes	0.7	0.69	0.11	3.2	1	2.45	1.15	20	20	newborn	Yes	mix	45	NA	yes	preterm infant	Premature Birth	uni	yes	3.5	70	1	unknown	unknown	multi	Asia	yes	massage	Massage
1	1	67	9	178	15	A27	Basiri-Moghadam	Basiri-Moghadam 2015 T2	2015	human-human	human-human	defecation frequency	bowel movements	Physical health	Yes	0.9	0.88	0.11	4.53	1.35	3.5	0.89	20	20	newborn	Yes	mix	45	NA	yes	preterm infant	Premature Birth	uni	yes	5.5	110	2	unknown	unknown	multi	Asia	yes	massage	Massage
1	1	67	9	178	16	A27	Basiri-Moghadam	Basiri-Moghadam 2015 T3	2015	human-human	human-human	defecation frequency	bowel movements	Physical health	Yes	0.74	0.73	0.11	4.79	0.98	3.81	1.6	20	20	newborn	Yes	mix	45	NA	yes	preterm infant	Premature Birth	uni	yes	7.5	150	3	unknown	unknown	multi	Asia	yes	massage	Massage
1	1	83	16	64	45	A38	Choi	Choi 2015	2015	human-human	human-human	bowel movements	bowel movements	Physical health	Yes	2.73	2.61	0.39	13.5	3.92	5.6	1.17	10	10	newborn	Yes	mix	20	NA	yes	Prematurity	Premature Birth	uni	yes	28	420	13	unknown	unknown	NA	Asia	no	massage	Massage	table 2, week 2
1	1	90	18	67	53	A41	Dalili	Dalili 2016 T1	2016	human-human	human-human	defecation frequency	bowel movements	Physical health	Yes	-0.56	-0.55	0.08	1.8	0.9	2.4	1.2	27	28	newborn	Yes	mix	55.6	f	no	NA	None	uni	yes	1	52.5	0	familiar	NA	multi	Asia	yes	massage	Massage	table 2, day 1
1	1	90	18	67	54	A41	Dalili	Dalili 2016 T2	2016	human-human	human-human	defecation frequency	bowel movements	Physical health	Yes	-0.14	-0.14	0.07	2.5	0.7	2.6	0.7	27	28	newborn	Yes	mix	55.6	f	no	NA	None	uni	yes	2	105	1	familiar	NA	multi	Asia	yes	massage	Massage	table 2, day 2
1	1	90	18	67	55	A41	Dalili	Dalili 2016 T3	2016	human-human	human-human	defecation frequency	bowel movements	Physical health	Yes	-0.13	-0.13	0.07	2.6	0.7	2.7	0.8	27	28	newborn	Yes	mix	55.6	f	no	NA	None	uni	yes	3	157.5	2	familiar	NA	multi	Asia	yes	massage	Massage	table 2, day 3
1	1	90	18	67	56	A41	Dalili	Dalili 2016 T4	2016	human-human	human-human	defecation frequency	bowel movements	Physical health	Yes	-0.46	-0.45	0.07	2.7	0.6	3	0.7	27	28	newborn	Yes	mix	55.6	f	no	NA	None	uni	yes	4	210	3	familiar	NA	multi	Asia	yes	massage	Massage	table 2, day 4
1	1	96	22	73	66	A42	Dieter	Dieter 2003	2003	human-human	human-human	daily bowel movements	bowel movements	Physical health	Yes	0.42	0.41	0.13	2.3	0.9	1.9	1	16	16	newborn	Yes	mix	31.25	mix	yes	Preterm	Premature Birth	uni	yes	15	225	4	unknown	unknown	multi	North America	yes	massage	Massage	table 2
1	1	179	46	119	118	A70	Lin	Lin 2015	2015	human-human	human-human	defecation	bowel movements	Physical health	Yes	0.47	0.46	0.07	5	1.5	4.3	1.5	27	29	newborn	Yes	mix	59.3	NA	yes	jaundice	NA	uni	yes	4	70	1	unknown	unknown	multi	Asia	yes	massage	Massage	table 4
1	1	179	46	119	119	A70	Lin	Lin 2015	2015	human-human	human-human	defecation	bowel movements	Physical health	Yes	0.54	0.53	0.07	4.6	1.3	3.9	1.3	27	29	newborn	Yes	mix	59.3	NA	yes	jaundice	NA	uni	yes	6	105	2	unknown	unknown	multi	Asia	yes	massage	Massage	table 4
1	1	8	2	8	1	A5	Feldman	Feldman 2010	2010	human-human	human-human	cortisol	cortisol	Physical health	Yes	0.73	0.72	0.09	6.54	0.93	7.35	1.87	20	33	newborn	Yes	mix	NA	f	no	NA	None	bi	NA	1	2	0	familiar	unknown	NA	Asia	yes	maternal touch	Other	peak effect, table 1
1	1	66	8	45	12	A26	Asadollahi	Asadollahi 2016 C1	2016	human-human	human-human	cortisol	cortisol	Physical health	Yes	0.04	0.04	0.08	1.25	0.49	1.27	0.48	27	23	newborn	Yes	mix	35.7	f	yes	preterm infant	Premature Birth	uni	yes	15	225	4	familiar	unknown	multi	Asia	yes	gentle touch	Other	table 2
1	1	66	8	46	13	A26	Asadollahi	Asadollahi 2016 C2	2016	human-human	human-human	cortisol	cortisol	Physical health	Yes	0.5	0.49	0.08	1.04	0.45	1.27	0.48	27	23	newborn	Yes	mix	53.6	f	yes	preterm infant	Premature Birth	uni	yes	15	225	4	familiar	unknown	multi	Asia	yes	massage	Massage	table 2
1	1	101	24	75	74	A44	El-Farrash	El-Farrash 2020 C1	2020	human-human	human-human	saliva cortisol	cortisol	Physical health	Yes	0.76	0.75	0.05	p < 0.001	NA	NA	NA	40	40	newborn	Yes	mix	55	mix	yes	Preterm	Premature Birth	uni	yes	7	420	6	familiar	unknown	multi	Africa	yes	kangaroo	Kangaroo	results, KMC 60 vs. control
1	1	101	24	76	75	A44	El-Farrash	El-Farrash 2020 C2	2020	human-human	human-human	saliva cortisol	cortisol	Physical health	Yes	0.76	0.75	0.05	p < 0.001	NA	NA	NA	40	40	newborn	Yes	mix	60	mix	yes	Preterm	Premature Birth	uni	yes	7	840	6	familiar	unknown	multi	Africa	yes	kangaroo	Kangaroo	results, KMC 120 vs. control
1	1	153	39	106	105	A58	Im	Im 2009 C1	2009	human-human	human-human	cortisol	cortisol	Physical health	Yes	2.33	2.28	0.17	-0.75	0.5	0.3	0.39	20	19	newborn	Yes	mix	45	NA	yes	preterm	Premature Birth	uni	yes	30	450	14	unknown	unknown	multi	North America	yes	yakson	Other	table 2
1	1	153	39	107	106	A58	Im	Im 2009 C2	2009	human-human	human-human	cortisol	cortisol	Physical health	Yes	2.13	2.09	0.16	-0.62	0.47	0.3	0.39	20	19	newborn	Yes	mix	35	NA	yes	preterm	Premature Birth	uni	yes	30	450	14	unknown	unknown	multi	North America	yes	gentle touch	Other	table 2
1	1	200	53	131	144	A81	Mirnia	Mirnia 2017	2017	human-human	human-human	cortisol	cortisol	Physical health	Yes	0.1	0.1	0.09	59.56	59.2	66.36	71.22	23	22	newborn	Yes	mix	30.4	m	yes	preterm	Premature Birth	uni	yes	1	45	0	familiar	unknown	multi	Asia	yes	skin-to-skin contact	Kangaroo	table 3, after measurement
1	1	80	13	58	190	A35	Cattaneo	Cattaneo 2007 C1	2007	human-human	human-human	death rate	death rate	Physical health	yes	0.22	0.22	0.27	2 in 50	NA	3 in 50	NA	50	50	newborn	Yes	mix	NA	f	yes	preterm	Premature Birth	0	yes	NA	NA	NA	familiar	unknown	multi	Africa	yes	kangaroo	Kangaroo	table 5; not sure how to calculate this
1	1	80	13	59	191	A35	Cattaneo	Cattaneo 2007 C2	2007	human-human	human-human	death rate	death rate	Physical health	yes	0	0	1.23	0 in 52	NA	0 in 54	NA	52	54	newborn	Yes	mix	NA	f	yes	preterm	Premature Birth	0	yes	NA	NA	NA	familiar	unknown	multi	Asia	yes	kangaroo	Kangaroo	table 5; not sure how to calculate this
1	1	80	13	60	192	A35	Cattaneo	Cattaneo 2007 C3	2007	human-human	human-human	death rate	death rate	Physical health	yes	0.17	0.17	0.93	1 in 47	NA	0 in 32	NA	47	32	newborn	Yes	mix	NA	f	yes	preterm	Premature Birth	0	yes	NA	NA	NA	familiar	unknown	multi	North America	yes	kangaroo	Kangaroo	table 5; not sure how to calculate this
1	1	81	14	61	193	A36	Charpak	Charpak 1994	1994	human-human	human-human	death rate	death rate	Physical health	yes	0.35	0.35	0.05	17 in 137	NA	10 in 153	NA	137	153	newborn	Yes	mix	53.1	f	yes	preterm	Premature Birth	0	yes	NA	NA	NA	familiar	unknown	multi	South America	no	kangaroo	Kangaroo	table 4; not sure how to calculate this
1	1	225	58	148	194	A90	Scafidi	Scafidi 1996	1996	human-human	human-human	depression	depression (trait)	Mental health	yes	0.25	0.24	0.14	3	0.4	2.9	0.4	14	14	newborn	Yes	NA	NA	NA	no	NA	None	0	yes	4.8	216	9	unknown	unknown	multi	North America	yes	massage	Massage	table 2
1	1	83	16	64	46	A38	Choi	Choi 2015 T1	2015	human-human	human-human	volume of milk feeding	food intake	Physical health	Yes	0.56	0.54	0.21	248	79.55	216	10.32	10	10	newborn	Yes	mix	20	NA	yes	Prematurity	Premature Birth	uni	yes	14	120	6	unknown	unknown	NA	Asia	no	massage	Massage	table 2, week 1
1	1	83	16	64	47	A38	Choi	Choi 2015 T2	2015	human-human	human-human	volume of milk feeding	food intake	Physical health	Yes	0.27	0.26	0.21	346	56.6	324	100.57	10	10	newborn	Yes	mix	20	NA	yes	Prematurity	Premature Birth	uni	yes	28	420	13	unknown	unknown	NA	Asia	no	massage	Massage	table 2, week 2
1	1	91	19	68	58	A3	Diego	Diego 2007 C1	2007	human-human	human-human	caloric intake	food intake	Physical health	Yes	0.18	0.18	0.05	158.95	29.71	153.58	29.88	40	40	newborn	Yes	mix	NA	NA	yes	Preterm	Premature Birth	uni	yes	15	225	4	unknown	unknown	multi	North America	yes	massage	Massage	table S1 (supplement)
1	1	92	20	69	60	A3	Diego	Diego 2005 C2	2005	human-human	human-human	caloric intake	food intake	Physical health	Yes	0	0	0.13	111	11.4	111	12.4	16	16	newborn	Yes	mix	75	NA	yes	Preterm	Premature Birth	uni	yes	15	225	4	unknown	unknown	multi	North America	yes	massage	Massage	table 2, massage vs control
1	1	96	22	73	67	A42	Dieter	Dieter 2003	2003	human-human	human-human	daily formula intake	food intake	Physical health	Yes	0.18	0.18	0.13	Avg ES 316,317	NA	NA	NA	16	16	newborn	Yes	mix	31.25	mix	yes	Preterm	Premature Birth	uni	yes	15	225	4	unknown	unknown	multi	North America	yes	massage	Massage	table 2
1	1	198	52	129	139	A79	Moyer-Mileur	Moyer-Mileur 2013 T1	2013	human-human	human-human	caloric intake	food intake	Physical health	Yes	-0.7	-0.69	0.1	111.4	11.5	118.6	8.9	22	22	newborn	Yes	mix	50	NA	yes	preterm	Premature Birth	uni	yes	12	240	6	unknown	unknown	multi	North America	yes	massage	Massage	table 1
1	1	198	52	129	140	A79	Moyer-Mileur	Moyer-Mileur 2013 T2	2013	human-human	human-human	caloric intake	food intake	Physical health	Yes	-0.16	-0.16	0.09	112.4	10.1	114.6	9.6	22	22	newborn	Yes	mix	50	NA	yes	preterm	Premature Birth	uni	yes	24	480	13	unknown	unknown	multi	North America	yes	massage	Massage	table 1
1	1	198	52	129	141	A79	Moyer-Mileur	Moyer-Mileur 2013 T3	2013	human-human	human-human	caloric intake	food intake	Physical health	Yes	-0.12	-0.12	0.13	112.2	16.3	114.7	14.2	15	15	newborn	Yes	mix	NA	NA	yes	preterm	Premature Birth	uni	yes	36	720	20	unknown	unknown	multi	North America	yes	massage	Massage	table 1
1	1	198	52	129	142	A79	Moyer-Mileur	Moyer-Mileur 2013 T4	2013	human-human	human-human	caloric intake	food intake	Physical health	Yes	1.02	0.98	0.22	117.1	5	110.7	7.4	11	10	newborn	Yes	mix	NA	NA	yes	preterm	Premature Birth	uni	yes	48	960	27	unknown	unknown	multi	North America	yes	massage	Massage	table 1
1	1	83	16	64	195	A38	Choi	Choi 2015	2015	human-human	human-human	gastric residual frequency	gastric residual frequency	Physical health	yes	0.27	0.26	0.2	0.2	0.42	0.28	0.42	10	10	newborn	Yes	mix	20	NA	yes	Prematurity	Premature Birth	0	yes	28	420	13	unknown	unknown	NA	Asia	no	massage	Massage	table 2, week 2
1	1	127	30	88	196	A48	Gao	Gao 2015	2015	human-human	human-human	grimacing	grimacing	NA	yes	1.5	1.48	0.07	40.3	18.9	62.3	8.9	38	37	newborn	Yes	mix	52.6	f	yes	preterm	Premature Birth	0	yes	1	30	0	familiar	unknown	multi	Asia	yes	kangaroo	Kangaroo	table 4, during blood collection
1	1	136	36	97	197	A54	Gray	Gray 2000	2000	human-human	human-human	grimacing	grimacing	NA	yes	1.65	1.61	0.18	p < .0001	NA	NA	NA	15	15	newborn	Yes	mix	NA	f	no	NA	None	0	yes	1	12.5	0	familiar	unknown	multi	North America	yes	skin-to-skin contact	Kangaroo	results
1	1	8	2	8	2	A5	Feldman	Feldman 2010	2010	human-human	human-human	vagal tone	heart rate	Physical health	Yes	0.98	0.97	0.09	3.37	0.56	2.74	0.68	20	33	newborn	Yes	mix	NA	f	no	NA	None	bi	NA	1	2	0	familiar	unknown	NA	Asia	yes	maternal touch	Other	peak effect, table 2
1	1	70	10	48	20	A29	Bergamm	Bergamm 2007	2007	human-human	human-human	heart rate	heart rate	Physical health	Yes	0.74	0.72	0.7	Avg ES 226,230	NA	NA	NA	20	14	newborn	Yes	mix	40	f	yes	preterm infant	Premature Birth	bi	yes	1	60	0	familiar	unknown	multi	Africa	yes	skin-to-skin contact	Kangaroo	table 3; don't really know how to calculate effect sizes from this data
1	1	77	11	55	24	A33	Can	Can 2021 C1	2021	human-human	human-human	heart rate	heart rate	Physical health	Yes	0.59	0.58	0.07	138.74	10.08	144.19	8.29	30	30	newborn	Yes	mix	53.3	f	yes	preterm babies	Premature Birth	uni	yes	NA	NA	NA	familiar	unknown	multi	Asia	yes	Yakson	Other	table 6, only evening
1	1	77	11	56	25	A33	Can	Can 2021 C2	2021	human-human	human-human	heart rate	heart rate	Physical health	Yes	0.65	0.64	0.07	138.43	9.47	144.19	8.29	30	30	newborn	Yes	mix	36.7	f	yes	preterm babies	Premature Birth	uni	yes	NA	NA	NA	familiar	unknown	multi	Asia	yes	gentle touch	Other	table 6, only evening
1	1	82	15	62	40	A37	Cho	Cho 2016	2016	human-human	human-human	heart rate	heart rate	Physical health	Yes	-0.3	-0.29	0.1	149.55	10.52	146.3	11.42	20	20	newborn	Yes	mix	65	f	yes	preterm	Premature Birth	uni	yes	10	300	20	familiar	unknown	multi	Asia	no	kangaroo	Kangaroo	table 3
1	1	84	17	65	50	A39	Christensson	Christensson 1992	1992	human-human	human-human	heart rate	heart rate	Physical health	Yes	0.51	0.5	0.08	136.6	6.9	140.7	9	25	25	newborn	Yes	NA	NA	f	no	NA	None	uni	yes	1	90	0	familiar	unknown	multi	Europe	yes	skin-to-skin contact	Kangaroo	table 4
1	1	105	25	78	79	A5	Feldman	Feldman 2007	2007	human-human	human-human	heart period	heart rate	Physical health	Yes	0.21	0.21	0.06	Avg ES 337,338	NA	NA	NA	35	35	newborn	Yes	mix	45.7	f	yes	preterm	Premature Birth	uni	yes	NA	1785.6	13	familiar	unknown	multi	Asia	no	kangaroo	Kangaroo	table 3; not sure about the direction of the effect size
1	1	127	30	88	88	A48	Gao	Gao 2015	2015	human-human	human-human	heart rate	heart rate	Physical health	Yes	0.73	0.72	0.07	154.4	10.2	162	10.5	38	37	newborn	Yes	mix	52.6	f	yes	preterm	Premature Birth	uni	yes	1	30	0	familiar	unknown	multi	Asia	yes	kangaroo	Kangaroo	table 4, during blood collection
1	1	170	43	113	113	A64	Kim	Kim 2017	2017	human-human	human-human	heart rate	heart rate	Physical health	Yes	0.74	0.73	0.11	-5.2	5.96	-1.35	4.27	20	20	newborn	Yes	mix	45	m	yes	intensive care unit	Premature Birth	uni	yes	5	50	4	familiar	unknown	multi	Asia	no	tactile stimulation	Other	table 2
1	1	183	47	121	124	A72	Luong	Luong 2016	2016	human-human	human-human	heart rate (SCRIP)	heart rate	Physical health	Yes	0.95	0.94	0.05	Avg ES 510,512	NA	NA	NA	50	50	newborn	Yes	mix	48	f	yes	preterm	Premature Birth	uni	yes	1	120	0	familiar	unknown	multi	Asia	yes	massage	Massage	table 5
1	1	183	47	121	125	A72	Luong	Luong 2016	2016	human-human	human-human	heart rate (SCRIP)	heart rate	Physical health	Yes	0.62	0.62	0.04	Avg ES 511,513	NA	NA	NA	50	50	newborn	Yes	mix	48	f	yes	preterm	Premature Birth	uni	yes	1	360	0	familiar	unknown	multi	Asia	yes	massage	Massage	table 5
1	1	185	49	124	130	A74	Mathai	Mathai 2001	2001	human-human	human-human	heart rate	heart rate	Physical health	Yes	-0.2	-0.2	0.08	133.24	6.1	132.17	4.39	25	25	newborn	Yes	mix	NA	NA	yes	preterm	Premature Birth	uni	yes	15	225	4	unknown	unknown	multi	Asia	yes	massage	Massage	table 1, a bit unclear how long the treatment was...
1	1	223	56	146	148	A90	Scafidi	Scafidi 1986	1986	human-human	human-human	heart rate	heart rate	Physical health	Yes	0	0	0.1	156.6	2.3	156.6	3.2	20	20	newborn	Yes	NA	NA	NA	yes	preterm	Premature Birth	uni	yes	30	450	9	unknown	unknown	multi	North America	yes	tactile-kinesthetic stimulation	Other	table 1
1	1	224	57	147	154	A90	Scafidi	Scafidi 1990	1990	human-human	human-human	heart rate	heart rate	Physical health	Yes	0	0	0.1	159.8	3	159.8	3.4	20	20	newborn	Yes	mix	55	NA	yes	preterm	Premature Birth	uni	yes	30	450	9	unknown	unknown	multi	North America	no	massage	Massage	table 2
1	1	241	60	153	166	A95	Wheeden	Wheeden 1993	1993	human-human	human-human	heart rate	heart rate	Physical health	Yes	-1.22	-1.19	0.16	158.8	3.1	154.7	3.6	15	15	newborn	Yes	NA	NA	NA	yes	preterm	Premature Birth	uni	yes	30	450	9	unknown	unknown	multi	North America	yes	massage	Massage	table 2
1	1	255	62	157	172	A99	Ludington-Hoe	Ludington-Hoe 2004	2004	human-human	human-human	heart rate	heart rate	Physical health	Yes	0.09	0.09	0.17	148.19	11.97	149.07	6.58	11	13	newborn	Yes	mix	45.5	f	yes	preterm	Premature Birth	uni	yes	NA	NA	NA	familiar	unknown	multi	North America	yes	kangaroo	Kangaroo	table 2, only posttest
1	1	42	4	30	5	A13	Suman	Suman 2008	2008	human-human	human-human	hospital stay	hospital stay	Physical health	Yes	0.01	0.01	0.03	12.78	6.27	12.86	5.77	91	60	newborn	Yes	mix	NA	f	yes	premature	Premature Birth	uni	yes	33.78	27361.8	33	familiar	unknown	multi	Asia	yes	kangaroo	Kangaroo	table 3
1	1	62	6	42	8	A24	Ang	Ang 2012	2012	human-human	human-human	hospital stay	hospital stay	Physical health	Yes	0	0	0.03	26	16	26	11	58	62	newborn	Yes	mix	53.4	NA	yes	Prematurity	Premature Birth	uni	yes	60	900	25	unknown	unknown	multi	North America	yes	massage	Massage	table 6
1	1	77	11	55	26	A33	Can	Can 2021 C1	2021	human-human	human-human	hospital stay	hospital stay	Physical health	Yes	0.33	0.33	0.07	17.97	17.79	23.4	15.01	30	30	newborn	Yes	mix	53.3	f	yes	preterm babies	Premature Birth	uni	yes	10	150	4	familiar	unknown	multi	Asia	yes	Yakson	Other	table 5
1	1	77	11	56	27	A33	Can	Can 2021 C2	2021	human-human	human-human	hospital stay	hospital stay	Physical health	Yes	0.14	0.14	0.07	20.47	25.23	23.4	15.01	30	30	newborn	Yes	mix	36.7	f	yes	preterm babies	Premature Birth	uni	yes	10	150	4	familiar	unknown	multi	Asia	yes	gentle touch	Other	table 5
1	1	92	20	69	61	A3	Diego	Diego 2005 C1	2005	human-human	human-human	days to discharge	hospital stay	Physical health	Yes	0.48	0.47	0.13	20.1	11.2	25.5	11.1	16	16	newborn	Yes	mix	75	NA	yes	Preterm	Premature Birth	uni	yes	15	225	4	unknown	unknown	multi	North America	yes	massage	Massage	table 2, massage vs control
1	1	92	20	70	62	A3	Diego	Diego 2005 C2	2005	human-human	human-human	days to discharge	hospital stay	Physical health	Yes	0.09	0.09	0.13	24.4	13.2	25.5	11.1	16	16	newborn	Yes	mix	75	NA	yes	Preterm	Premature Birth	uni	yes	15	225	4	unknown	unknown	multi	North America	yes	massage	Massage	table 2, light (sham) massage vs control
1	1	106	26	79	82	A46	Ferreira	Ferreira 2010	2010	human-human	human-human	hospital stay	hospital stay	Physical health	Yes	0.4	0.39	0.13	13.44	8.57	18.19	13.8	16	16	newborn	Yes	mix	56.25	NA	yes	preterm	Premature Birth	uni	yes	9	90	14.5	unknown	unknown	multi	South America	no	tactile and kinesthetic stimulation	Other
1	1	215	55	141	145	A88	Ramanathan	Ramanathan 2001	2001	human-human	human-human	hospital stay	hospital stay	Physical health	Yes	1.06	1.03	0.16	27.2	7	34.6	7	14	14	newborn	Yes	mix	35.7	f	yes	preterm	Premature Birth	uni	yes	3	720	NA	familiar	unknown	multi	Asia	yes	kangaroo	Kangaroo	table 2
1	1	62	6	42	198	A24	Ang	Ang 2012	2012	human-human	human-human	immune system	immune system	Physical health	yes	-0.02	-0.02	0.03	Avg ES 200,201,202,203	NA	NA	NA	57	60	newborn	Yes	mix	53.4	NA	yes	Prematurity	Premature Birth	0	yes	60	900	25	unknown	unknown	multi	North America	yes	massage	Massage	table 4, I used all children... some massage times might be too high
1	1	62	6	42	199	A24	Ang	Ang 2012	2012	human-human	human-human	number of infections	immune system	Physical health	yes	-0.27	-0.27	0.09	8 out of 58	NA	6 out of 68	NA	58	62	newborn	Yes	mix	53.4	NA	yes	Prematurity	Premature Birth	0	yes	60	900	25	unknown	unknown	multi	North America	yes	massage	Massage	table 6
1	1	67	9	178	17	A27	Basiri-Moghadam	Basiri-Moghadam 2015 T1	2015	human-human	human-human	liver enzymes	liver enzymes	Physical health	Yes	0.54	0.53	0.1	6.6	1.09	7.3	1.49	20	20	newborn	Yes	mix	45	NA	yes	preterm infant	Premature Birth	uni	yes	3.5	70	1	unknown	unknown	multi	Asia	yes	massage	Massage
1	1	67	9	178	18	A27	Basiri-Moghadam	Basiri-Moghadam 2015 T2	2015	human-human	human-human	liver enzymes	liver enzymes	Physical health	Yes	1.13	1.11	0.12	8.05	1.39	9.75	1.61	20	20	newborn	Yes	mix	45	NA	yes	preterm infant	Premature Birth	uni	yes	5.5	110	2	unknown	unknown	multi	Asia	yes	massage	Massage
1	1	67	9	178	19	A27	Basiri-Moghadam	Basiri-Moghadam 2015 T3	2015	human-human	human-human	liver enzymes	liver enzymes	Physical health	Yes	1.5	1.47	0.13	9.9	1.3	12	1.5	20	20	newborn	Yes	mix	45	NA	yes	preterm infant	Premature Birth	uni	yes	7.5	150	3	unknown	unknown	multi	Asia	yes	massage	Massage
1	1	90	18	67	57	A41	Dalili	Dalili 2016	2016	human-human	human-human	bilirubin level	liver enzymes	Physical health	Yes	1.28	1.26	0.09	9.2	1.4	11.06	1.5	27	28	newborn	Yes	mix	55.6	f	no	NA	None	uni	yes	4	210	3	familiar	unknown	multi	Asia	yes	massage	Massage	table 3, day 4
1	1	169	42	112	110	A63	Kianmehr	Kianmehr 2014 T1	2014	human-human	human-human	hormones (bilirubin)	liver enzymes	Physical health	Yes	0.02	0.02	0.12	15.29	1.86	15.32	1.71	18	16	newborn	Yes	NA	NA	f	yes	Hyperbilirubinemia, preterm	Premature Birth	uni	yes	3	45	1	NA	unknown	multi	Asia	yes	massage	Massage	table 3, massage + phototherapy, day 2
1	1	169	42	112	111	A63	Kianmehr	Kianmehr 2014 T2	2014	human-human	human-human	hormones (bilirubin)	liver enzymes	Physical health	Yes	0.3	0.29	0.14	12.77	1.22	13.21	1.67	15	14	newborn	Yes	NA	NA	f	yes	Hyperbilirubinemia, preterm	Premature Birth	uni	yes	6	90	2	NA	unknown	multi	Asia	yes	massage	Massage	table 3, massage + phototherapy, day 3
1	1	169	42	112	112	A63	Kianmehr	Kianmehr 2014 T3	2014	human-human	human-human	hormones (bilirubin)	liver enzymes	Physical health	Yes	1.45	1.4	0.29	9.92	1.3	11.97	1.52	13	12	newborn	Yes	NA	NA	f	yes	Hyperbilirubinemia, preterm	Premature Birth	uni	yes	9	135	3	NA	unknown	multi	Asia	yes	massage	Massage	table 3, massage + phototherapy, day 4
1	1	179	46	119	120	A70	Lin	Lin 2015 T1	2015	human-human	human-human	microbilirubine level	liver enzymes	Physical health	Yes	0.59	0.58	0.07	13.9	1.2	14.5	0.8	27	29	newborn	Yes	mix	59.3	NA	yes	jaundice	NA	uni	yes	4	70	1	unknown	unknown	multi	Asia	yes	massage	Massage	table 5
1	1	179	46	119	121	A70	Lin	Lin 2015 T2	2015	human-human	human-human	microbilirubine level	liver enzymes	Physical health	Yes	0.97	0.96	0.08	10.8	0.9	12.2	1.8	27	29	newborn	Yes	mix	59.3	NA	yes	jaundice	NA	uni	yes	6	105	2	unknown	unknown	multi	Asia	yes	massage	Massage	table 5
1	1	207	54	135	200	A84	Ohgi	Ohgi 2002	2002	human-human	human-human	mental development	mental development	Mental health	yes	0.31	0.31	0.08	98.8	10	95.8	9.1	26	27	newborn	Yes	mix	61.5	f	yes	preterm	Premature Birth	0	yes	NA	NA	NA	familiar	unknown	multi	Asia	no	kangaroo	Kangaroo	table 3
1	1	40	3	27	3	A11	Mokaberian	Mokaberian 2021	2021	human-human	human-human	motor quotient	motor function	Physical health	Yes	2.4	2.35	0.17	98.79	1.32	96.39	0.5	20	20	newborn	Yes	mix	50	f	yes	premature	Premature Birth	uni	yes	30	600	9	familiar	unknown	multi	Asia	yes	massage	Massage	table 3
1	1	132	32	91	91	A51	Goldstein Ferber	Goldstein Ferber 2004	2004	human-human	human-human	motor developmental	motor function	Physical health	Yes	0.4	0.39	0.09	0.05	0.02	0.04	0.03	25	22	newborn	Yes	mix	48	f	no	NA	None	uni	yes	1	60	0	familiar	unknown	multi	Asia	yes	kangaroo	Kangaroo	table 3
1	1	191	51	127	135	A77	Modrcin-Talbott	Modrcin-Talbott 2003	2003	human-human	human-human	motor	motor function	Physical health	Yes	0.71	0.68	0.21	NA	NA	t = -1.59	NA	10	10	newborn	Yes	mix	60	NA	yes	preterm	Premature Birth	uni	yes	10	200	9	unknown	unknown	multi	North America	yes	gentle human touch	Other	table 2
1	1	224	57	147	155	A90	Scafidi	Scafidi 1990	1990	human-human	human-human	motor maturity	motor function	Physical health	Yes	-0.35	-0.34	0.1	3.3	1.1	3.7	1.2	20	20	newborn	Yes	mix	55	NA	yes	preterm	Premature Birth	uni	yes	30	450	9	unknown	unknown	multi	North America	no	massage	Massage	table 4; not sure about the direction of the effect size
1	1	225	58	148	160	A90	Scafidi	Scafidi 1996	1996	human-human	human-human	motor	motor function	Physical health	Yes	1.55	1.5	0.19	5.2	0.5	4.5	0.4	14	14	newborn	Yes	NA	NA	NA	no	NA	None	uni	yes	4.8	216	9	unknown	unknown	multi	North America	yes	massage	Massage	table 2
1	1	7	1	7	201	A5	Feldman	Feldman 2003 Mother-touch	2003	human-human	human-human	negative affect	negative affect (state)	Mental health	yes	0.19	0.19	0.03	1.38	0.65	1.51	0.7	73	73	newborn	Yes	mix	49.3	f	yes	premature	Premature Birth	0	yes	14	1597.2	13	familiar	unknown	multi	Asia	no	kangaroo	Kangaroo	only mother-infant effect, table 2
1	1	7	1	7	202	A5	Feldman	Feldman 2003 Father-touch	2003	human-human	human-human	negative affect	negative affect (state)	Mental health	yes	0.45	0.45	0.03	1.27	0.81	1.56	0.86	73	73	newborn	Yes	mix	49.3	m	yes	premature	Premature Birth	0	yes	14	1597.2	13	familiar	unknown	multi	Asia	no	kangaroo	Kangaroo	only father-infant effect, table 2
1	1	100	23	74	70	A43	Erlandsson	Erlandsson 2007	2007	human-human	human-human	crying	negative affect (state)	Mental health	Yes	2.04	1.98	0.21	13.4	1.84	33.4	3.38	15	14	newborn	Yes	mix	60	m	no	NA	None	uni	yes	1	90	0	familiar	unknown	multi	Europe	yes	skin-to-skin contact	Kangaroo	standard errors, results
1	1	105	25	78	78	A5	Feldman	Feldman 2007	2007	human-human	human-human	crying	negative affect (state)	Mental health	Yes	0	0	0.06	0.03	0.06	0.03	0.05	35	35	newborn	Yes	mix	45.7	f	yes	preterm	Premature Birth	uni	yes	NA	1785.6	13	familiar	unknown	multi	Asia	no	kangaroo	Kangaroo	table 3
1	1	106	26	79	81	A46	Ferreira	Ferreira 2010	2010	human-human	human-human	crying (% time)	negative affect (state)	Mental health	Yes	0.21	0.2	0.13	1.25	4.03	2.68	8.53	16	16	newborn	Yes	mix	56.25	NA	yes	preterm	Premature Birth	uni	yes	9	90	14.5	unknown	unknown	multi	South America	no	tactile and kinesthetic stimulation	Other
1	1	127	30	88	87	A48	Gao	Gao 2015	2015	human-human	human-human	crying	negative affect (state)	Mental health	Yes	1.95	1.93	0.08	34.3	16.6	60.4	8.9	38	37	newborn	Yes	mix	52.6	f	yes	preterm	Premature Birth	uni	yes	1	30	0	familiar	unknown	multi	Asia	yes	kangaroo	Kangaroo	table 4, during blood collection
1	1	132	32	91	90	A51	Goldstein Ferber	Goldstein Ferber 2004	2004	human-human	human-human	crying	negative affect (state)	Mental health	Yes	0.14	0.14	0.09	3.44	6.57	4.18	4.05	25	22	newborn	Yes	mix	48	f	no	NA	None	uni	yes	1	60	0	familiar	unknown	multi	Asia	yes	kangaroo	Kangaroo
1	1	136	36	97	103	A54	Gray	Gray 2000	2000	human-human	human-human	crying	negative affect (state)	Mental health	Yes	1.65	1.61	0.18	p < .0001	NA	NA	NA	15	15	newborn	Yes	mix	NA	f	no	NA	None	uni	yes	1	12.5	0	familiar	unknown	multi	North America	yes	skin-to-skin contact	Kangaroo	results
1	1	161	40	108	107	A59	Kashaninia	Kashaninia 2008	2008	human-human	human-human	crying	negative affect (state)	Mental health	Yes	1.19	1.18	0.08	46%, 23 of 50	NA	88%, 44 of 50	NA	50	50	newborn	Yes	mix	56	f	no	NA	None	uni	yes	1	10	0	familiar	unknown	multi	Asia	yes	kangaroo	Kangaroo	table 2, whimper and vigorous together, percentages given that were calculated to n's
1	1	70	10	48	21	A29	Bergamm	Bergamm 2007	2007	human-human	human-human	oxygen saturation	oxygen saturation	Physical health	Yes	0.19	0.19	0.95	1 in 20	NA	0 in 14	NA	20	14	newborn	Yes	mix	40	f	yes	preterm infant	Premature Birth	bi	yes	1	60	0	familiar	unknown	multi	Africa	yes	skin-to-skin contact	Kangaroo	table 3; don't really know how to calculate effect sizes from this data
1	1	77	11	55	28	A33	Can	Can 2021 C1	2021	human-human	human-human	O2 saturation	oxygen saturation	Physical health	Yes	0.5	0.49	0.07	97.88	1.39	97.11	1.65	30	30	newborn	Yes	mix	53.3	f	yes	preterm babies	Premature Birth	uni	yes	NA	NA	NA	familiar	unknown	multi	Asia	yes	Yakson	Other	table 6, only evening
1	1	77	11	56	29	A33	Can	Can 2021 C2	2021	human-human	human-human	O2 saturation	oxygen saturation	Physical health	Yes	0.4	0.39	0.07	97.71	1.37	97.11	1.65	30	30	newborn	Yes	mix	36.7	f	yes	preterm babies	Premature Birth	uni	yes	NA	NA	NA	familiar	unknown	multi	Asia	yes	gentle touch	Other	table 6, only evening
1	1	82	15	62	41	A37	Cho	Cho 2016	2016	human-human	human-human	O2 Saturation	oxygen saturation	Physical health	Yes	0.36	0.35	0.1	98.5	1.4	97.85	2.13	20	20	newborn	Yes	mix	65	f	yes	preterm	Premature Birth	uni	yes	10	300	20	familiar	unknown	multi	Asia	no	kangaroo	Kangaroo	table 3
1	1	170	43	113	114	A64	Kim	Kim 2017	2017	human-human	human-human	oxygen saturation	oxygen saturation	Physical health	Yes	0.68	0.67	0.11	0.8	1.16	0	1.21	20	20	newborn	Yes	mix	45	m	yes	intensive care unit	Premature Birth	uni	yes	5	50	4	familiar	unknown	multi	Asia	no	tactile stimulation	Other	table 2
1	1	185	49	124	131	A74	Mathai	Mathai 2001	2001	human-human	human-human	oxygen saturation	oxygen saturation	Physical health	Yes	0.45	0.44	0.08	95.52	1.45	94.83	1.63	25	25	newborn	Yes	mix	NA	NA	yes	preterm	Premature Birth	uni	yes	15	225	4	unknown	unknown	multi	Asia	yes	massage	Massage	table 1
1	1	255	62	157	173	A99	Ludington-Hoe	Ludington-Hoe 2004	2004	human-human	human-human	oxygen saturation	oxygen saturation	Physical health	Yes	-0.8	-0.77	0.18	94.9	2.13	96.76	2.5	11	13	newborn	Yes	mix	45.5	f	yes	preterm	Premature Birth	uni	yes	NA	NA	NA	familiar	unknown	multi	North America	yes	kangaroo	Kangaroo	table 2, only posttest
1	1	135	35	95	203	A53	Gomes	Gomes 2009	2009	human-human	human-human	pain	pain	Physical health	yes	0.16	0.16	0.01	Avg ES 394,396	NA	NA	NA	160	160	newborn	Yes	mix	50	f	no	NA	None	0	yes	1	4	0	familiar	unknown	multi	South America	yes	skin-to-skin contact	Kangaroo	table 2, note these are SEs, NFCS
1	1	135	35	96	204	A53	Gomes	Gomes 2009	2009	human-human	human-human	pain	pain	Physical health	yes	0.56	0.56	0.01	Avg ES 395,397	NA	NA	NA	160	160	newborn	Yes	mix	50	f	no	NA	None	0	yes	1	4	0	familiar	unknown	multi	South America	yes	skin-to-skin contact	Kangaroo	table 2, note these are SEs, NFCS
1	1	161	40	108	205	A59	Kashaninia	Kashaninia 2008	2008	human-human	human-human	pain (no to mild)	pain	Physical health	yes	1.44	1.43	0.17	Avg ES 456,457,458	NA	NA	NA	50	50	newborn	Yes	mix	56	f	no	NA	None	0	yes	1	10	0	familiar	unknown	multi	Asia	yes	kangaroo	Kangaroo	table 3, no-mild pain, percentages given that were calculated to n's
1	1	84	17	65	206	A39	Christensson	Christensson 1992	1992	human-human	human-human	pH	pH	Physical health	yes	0	0	0.08	7.32	0.04	7.32	0.06	25	25	newborn	Yes	NA	NA	f	no	NA	None	0	yes	1	90	0	familiar	unknown	multi	Europe	yes	skin-to-skin contact	Kangaroo	table 4
1	1	207	54	135	207	A84	Ohgi	Ohgi 2002	2002	human-human	human-human	physical development	physical development	Physical health	yes	0.38	0.37	0.08	100.2	9.7	96.4	10.2	26	27	newborn	Yes	mix	61.5	f	yes	preterm	Premature Birth	0	yes	NA	NA	NA	familiar	unknown	multi	Asia	no	kangaroo	Kangaroo	table 3
1	1	7	1	7	208	A5	Feldman	Feldman 2003 Mother-touch	2003	human-human	human-human	positive affect	positive affect (state)	Mental health	yes	-0.04	-0.04	0.03	3.7	0.63	3.73	0.77	73	73	newborn	Yes	mix	49.3	f	yes	premature	Premature Birth	0	yes	14	1597.2	13	familiar	unknown	multi	Asia	no	kangaroo	Kangaroo	only mother-infant effect, table 2
1	1	7	1	7	209	A5	Feldman	Feldman 2003 Father-touch	2003	human-human	human-human	positive affect	positive affect (state)	Mental health	yes	0.11	0.11	0.03	3.74	0.78	3.65	0.79	73	73	newborn	Yes	mix	49.3	m	yes	premature	Premature Birth	0	yes	14	1597.2	13	familiar	unknown	multi	Asia	no	kangaroo	Kangaroo	only father-infant effect, table 2
1	1	207	54	135	210	A84	Ohgi	Ohgi 2002	2002	human-human	human-human	mood	positive affect (state)	Mental health	yes	0.67	0.66	0.08	3.04	0.58	3.38	0.43	26	27	newborn	Yes	mix	61.5	f	yes	preterm	Premature Birth	0	yes	NA	NA	NA	familiar	unknown	multi	Asia	no	kangaroo	Kangaroo	table 4
1	1	241	60	153	211	A95	Wheeden	Wheeden 1993	1993	human-human	human-human	postnatal complications	postnatal complications	Physical health	yes	2.43	2.36	0.23	95.7	9.1	78.9	3.6	15	15	newborn	Yes	NA	NA	NA	yes	preterm	Premature Birth	0	yes	30	450	9	unknown	unknown	multi	North America	yes	massage	Massage	table 3
1	1	70	10	48	22	A29	Bergamm	Bergamm 2007	2007	human-human	human-human	apnoea	respiration	Physical health	Yes	0.58	0.57	0.95	0 in 20	NA	1 in 14	NA	20	14	newborn	Yes	mix	40	f	yes	preterm infant	Premature Birth	bi	yes	1	60	0	familiar	unknown	multi	Africa	yes	skin-to-skin contact	Kangaroo	table 3; don't really know how to calculate effect sizes from this data
1	1	77	11	55	30	A33	Can	Can 2021 C1	2021	human-human	human-human	respiration	respiration	Physical health	Yes	0.86	0.85	0.07	59.93	3.53	62.82	3.2	30	30	newborn	Yes	mix	53.3	f	yes	preterm babies	Premature Birth	uni	yes	NA	NA	NA	familiar	unknown	multi	Asia	yes	Yakson	Other	table 6, only evening
1	1	77	11	56	31	A33	Can	Can 2021 C2	2021	human-human	human-human	respiration	respiration	Physical health	Yes	0.83	0.82	0.07	60.13	3.26	62.82	3.2	30	30	newborn	Yes	mix	36.7	f	yes	preterm babies	Premature Birth	uni	yes	NA	NA	NA	familiar	unknown	multi	Asia	yes	gentle touch	Other	table 6, only evening
1	1	82	15	62	42	A37	Cho	Cho 2016	2016	human-human	human-human	respiration	respiration	Physical health	Yes	0.3	0.29	0.1	45.4	5.44	47.65	9.2	20	20	newborn	Yes	mix	65	f	yes	preterm	Premature Birth	uni	yes	10	300	20	familiar	unknown	multi	Asia	no	kangaroo	Kangaroo	table 3
1	1	84	17	65	51	A39	Christensson	Christensson 1992	1992	human-human	human-human	respiration rate	respiration	Physical health	Yes	0.6	0.59	0.08	44.3	7.9	49.8	10.2	25	25	newborn	Yes	NA	NA	f	no	NA	None	uni	yes	1	90	0	familiar	unknown	multi	Europe	yes	skin-to-skin contact	Kangaroo	table 4
1	1	132	32	91	92	A51	Goldstein Ferber	Goldstein Ferber 2004	2004	human-human	human-human	respiration	respiration	Physical health	Yes	0.16	0.16	0.09	0.99	0.01	0.98	0.09	25	22	newborn	Yes	mix	48	f	no	NA	None	uni	yes	1	60	0	familiar	unknown	multi	Asia	yes	kangaroo	Kangaroo	table 3
1	1	161	40	108	108	A59	Kashaninia	Kashaninia 2008	2008	human-human	human-human	changed breathing	respiration	Physical health	Yes	1.7	1.69	0.09	14%, 7 of 50	NA	78%, 39 of 50	NA	50	50	newborn	Yes	mix	56	f	no	NA	None	uni	yes	1	10	0	familiar	unknown	multi	Asia	yes	kangaroo	Kangaroo	table 2, changed, percentages given that were calculated to n's
1	1	170	43	113	115	A64	Kim	Kim 2017	2017	human-human	human-human	respiration rate	respiration	Physical health	Yes	1.1	1.08	0.12	-4	4	-0.3	2.61	20	20	newborn	Yes	mix	45	m	yes	intensive care unit	Premature Birth	uni	yes	5	50	4	familiar	unknown	multi	Asia	no	tactile stimulation	Other	table 2
1	1	183	47	121	126	A72	Luong	Luong 2016 T1	2016	human-human	human-human	stability of cardio-respiratory system (SCRIL)	respiration	Physical health	Yes	1.25	1.24	0.05	5.5	0.79	4.5	0.81	50	50	newborn	Yes	mix	48	f	yes	preterm	Premature Birth	uni	yes	1	120	0	familiar	unknown	multi	Asia	yes	massage	Massage	table 5
1	1	183	47	121	127	A72	Luong	Luong 2016 T2	2016	human-human	human-human	stability of cardio-respiratory system (SCRIL)	respiration	Physical health	Yes	1.03	1.02	0.05	5.72	0.73	4.82	1	50	50	newborn	Yes	mix	48	f	yes	preterm	Premature Birth	uni	yes	1	360	0	familiar	unknown	multi	Asia	yes	massage	Massage	table 5
1	1	185	49	124	132	A74	Mathai	Mathai 2001	2001	human-human	human-human	respiration rate	respiration	Physical health	Yes	-0.24	-0.24	0.08	37.08	6.43	35.88	2.9	25	25	newborn	Yes	mix	NA	NA	yes	preterm	Premature Birth	uni	yes	15	225	4	unknown	unknown	multi	Asia	yes	massage	Massage	table 1
1	1	223	56	146	149	A90	Scafidi	Scafidi 1986	1986	human-human	human-human	respiration	respiration	Physical health	Yes	0.42	0.41	0.1	48.8	1.7	49.5	1.6	20	20	newborn	Yes	NA	NA	NA	yes	preterm	Premature Birth	uni	yes	30	450	9	unknown	unknown	multi	North America	yes	tactile-kinesthetic stimulation	Other	table 1
1	1	224	57	147	156	A90	Scafidi	Scafidi 1990	1990	human-human	human-human	respiration	respiration	Physical health	Yes	0.13	0.13	0.1	53.3	2.4	53.6	2.2	20	20	newborn	Yes	mix	55	NA	yes	preterm	Premature Birth	uni	yes	30	450	9	unknown	unknown	multi	North America	no	massage	Massage	table 2
1	1	241	60	153	167	A95	Wheeden	Wheeden 1993	1993	human-human	human-human	respiration rate	respiration	Physical health	Yes	-0.29	-0.28	0.13	54.8	2.3	54	3.1	15	15	newborn	Yes	NA	NA	NA	yes	preterm	Premature Birth	uni	yes	30	450	9	unknown	unknown	multi	North America	yes	massage	Massage	table 2
1	1	255	62	157	174	A99	Ludington-Hoe	Ludington-Hoe 2004	2004	human-human	human-human	respiration	respiration	Physical health	Yes	0.62	0.6	0.18	36.51	6.26	40.87	7.53	11	13	newborn	Yes	mix	45.5	f	yes	preterm	Premature Birth	uni	yes	NA	NA	NA	familiar	unknown	multi	North America	yes	kangaroo	Kangaroo	table 2, only posttest
1	1	77	11	55	32	A33	Can	Can 2021 C1	2021	human-human	human-human	sleep/calmness	sleep	Physical health	Yes	7.28	7.19	0.51	3.67	0.66	9.05	0.81	30	30	newborn	Yes	mix	53.3	f	yes	preterm	Premature Birth	uni	yes	NA	NA	NA	familiar	unknown	multi	Asia	yes	Yaskon	Other	all measure bellows are averaged following interventions on the evening (max effect) and ACROSS all five days, gestational or post partum age? (I based on post partum)
1	1	77	11	56	33	A33	Can	Can 2021 C2	2021	human-human	human-human	sleep/calmness	sleep	Physical health	Yes	6.6	6.51	0.43	3.68	0.82	9.05	0.81	30	30	newborn	Yes	mix	36.7	f	yes	preterm	Premature Birth	uni	yes	NA	NA	NA	familiar	unknown	multi	Asia	yes	gentle touch (ght)	Other	all measure bellows are averaged following interventions on the evening (max effect) and ACROSS all five days, gestational or post partum age? (I based on post partum)
1	1	96	22	73	68	A42	Dieter	Dieter 2003	2003	human-human	human-human	sleep (% time)	sleep	Physical health	Yes	0.77	0.75	0.13	53	37.7	81.1	34.5	16	16	newborn	Yes	mix	31.25	mix	yes	preterm	Premature Birth	uni	yes	15	225	4	unknown	unknown	multi	North America	yes	massage	Massage	gestational or post partum age? (I based on post partum)
1	1	100	23	74	71	A43	Erlandsson	Erlandsson 2007	2007	human-human	human-human	wakefulness	sleep	Physical health	Yes	0.4	0.39	0.14	2.24	1.17	2.69	1.07	15	14	newborn	Yes	mix	60	m	no	NA	None	uni	yes	1	90	0	familiar	unknown	multi	Europe	yes	skin-to-skin contact	Kangaroo
1	1	105	25	78	80	A5	Feldman	Feldman 2007	2007	human-human	human-human	quiet sleep	sleep	Physical health	Yes	-0.09	-0.09	0.06	Avg ES 334,335	NA	NA	NA	35	35	newborn	Yes	mix	45.7	f	yes	preterm	Premature Birth	uni	yes	NA	1785.6	13	familiar	unknown	multi	Asia	no	kangaroo	Kangaroo	table 3
1	1	106	26	79	83	A46	Ferreira	Ferreira 2010	2010	human-human	human-human	active sleep	sleep	Physical health	Yes	-0.33	-0.32	0.11	Avg ES 342,343	NA	NA	NA	16	16	newborn	Yes	mix	56.25	NA	yes	preterm	Premature Birth	uni	yes	9	90	14.5	unknown	unknown	multi	South America	no	tactile and kinesthetic stimulation	Other
1	1	132	32	91	93	A51	Goldstein Ferber	Goldstein Ferber 2004	2004	human-human	human-human	sleep	sleep	Physical health	Yes	0.71	0.7	0.09	20.96	9.9	14.4	8.38	25	22	newborn	Yes	mix	48	f	no	NA	None	uni	yes	1	60	0	familiar	unknown	multi	Asia	yes	kangaroo	Kangaroo	table 3
[truncated: 73 more rows]

## Sheet: Newborns Sample size
Study	Study_id	Cohort	n_expgroup	n_contgroup
7	1	7	73	73
8	2	8	20	33
40	3	27	20	20
42	4	30	91	60
43	5	31	15	15
62	6	42	58	62
64	7	43	20	23
64	7	44	19	23
66	8	45	27	23
[truncated: 65 more rows]

## Sheet: Finished Comparison Sheet
Included	Effect included? (0 if effect size was averaged)	Study	Coder	Cohort	Effects	First Author (random effect)	Author	Year	Sender-Receiver (e.g. human-human)	Sender-Receiver (re-coded)	Outcome ;depression, anxiety, happiness, well-being, stress, blood pressure, pain, cardiovasuclar, immune system, other)	Outcome (standardized and new)	Effect size and variance (xx.xx;xx.xx)	Mean;SD Experimental group (in case the effect was calculated from t/F/p value, only add this to this column	Mean;SD control group	Sample size of experimental group	Sample size of control group	Weighted mean age of outcome person over all groups (xx.xx), for two groups: (mean gp 1 * n of group 1 + mean gp2 * n of group 2) / (n of group1 + n of group2)	Newborn (yes or no)	Gender of outcome person (m, f, mix)	Gender of Non-outcome person (m, f, mix)	Clinical/medical sample? (1 = Yes, 0 = No)	Disorder (also re-check column J)	Disease (re-grouped)	Directionality of the touch (0 = unidirectional, e.g. massage, 1 = bidirectional, e.g. hug)	Skin to skin? (1 = yes, direct contact, 0 = no, no direct contact)	Number of sessions	Total touch duration in minutes (all sessions)	Timespan last session - first session in days	Familiarity (1 = known toucher, e.g. parent, 0 = unknown toucher, e.g. experimenter, robot)	Location (1 = familiar, e.g. home, 0 = unfamiliar, lab, hospital)	Body part that was touched (arm, leg, torso, head, multi)	Ancestry (where data was collected, if not, then location of corresp. author) in continent (North America, South America, Europe, Asia, Oceania, Africa)	Randomized-control trial (were people randomly allocated to the groups?) 1 = yes, 0 = no	Type of Touch (e.g. kangaroo, massage, tickling, kissing, hugging, petting, skin-to-skin contact, other)	Type of touch (re-grouped)	Notes
[truncated: 776 more rows]

[truncated: 12 more sheets: Done Studyeffect comparison, Done HH + FM + KF Meta-analysis, Done Meta-Analysis of included , Done JP + HH Meta-analysis extr, Done Included Papers, Done Excluded Papers, Done All Papers incl. codings, Done Inclusion Criteria Check C, Done Inclusion Criteria Check f, Tabellenblatt24, Done Review Check, Done Hypermegasupersheet]
